# Supplementary material for: Genome-wide identification and analysis of the evolution and expression pattern of the HVA22 gene family in three wild species of tomatoes
Source: PeerJ. 2023 Feb 13;11:e14844. doi: 10.7717/peerj.14844 (PMC9933743; doi:10.7717/peerj.14844)
Supplement: Table S2 [file peerj-11-14844-s003.xlsx]

## Sheet: Sheet1
Table S2. CDS sequences of predicted candidate genes for four species Lycopersicon
Gene ID	gene name	sequences
Spim01g007550.1.1	SpiHVA22a	ATGTTGGGAGAACTCATCACCAGCAGTTTAGTATTGGTTCTTGGATATGCATATCCTGCTTTTGAATGTTATAAGACTGTTGAGAATAGCAGAGTTGAAATTGAAGAACTCAGATTTTGGTGCCAATATTGGATTATTGTGGCATTGTTGAGAATATTTGAGAGCTTTGGTGATGTATTCATGACATGGCTACCAATGTACAGTGAAGCAAAATTGGCACTTATAATATACTTATGGTATCCAAAAACAAAGGGAACAAGATACATATATGATACATTATTGAAACCATATGTATCAAGGCATGAACCAGATATTGACAGGGGTTTTCTAGAGTTCAGAACAAGGGCATTTGACTTGGCTATTTATTACTGGCAAAATTGCACTGAATTGGGACAAGCT…
Spim01g044830.1.1	SpiHVA22b	ATGGATCTTCTCAGTGTTACTATCGTGTGCATTAAGCTTCTTGCTTGGCCAATGCTTTCTCTAGGATATCCTCTATTTGTGACTATACGAGCGATAGAGGCTGGCAGTGTATATGACAAGAGGAAAGTTGCCACATATTGGATAGTATTTTTTCTTATTTCTCTGTTTGAGAATGTTTTTGCAAAATTTGTTGAGTGGGTATTTCTGTGGTGGTATGTAAGATCACTTTTCATGTGTTGGTTGGTGATACCTCAGTTAAATGGGGCGTTTTATTTATACCAAATTTTTGTTCATCCATATTTGCAATTCAAACTGCCCAATGCTATCACTCATCTGTGTTCTGAATGGCTTAAAAAACTGAAGAAGCATTCAGTATCTATCAACAAAGAGACATTTTTG…
Spim03g025310.1.1	SpiHVA22c	ATGCAGATGGGGTTAAAATTGCTTCTTAGCCCGCTTAATACTAATGTTATTGTCCGCACTGCATGCTGTTCTGTAGGGATTGTTTTGCCTGTTTATTCTACTTTTAAAGCAATTGAGACGGGGAATCGAAATGAGCAACATAAATGGCTTCTGTACTGGGCAGCATATGGATCTTTCAGTATTGTTGAAGCATTCACGGATAAATTTCTCTACTGGTTCCCACTATACTATCATGTGAAGCTCGCATTTCTTGTTTGGCTTCAACTTCCATCTGCTGAGGGTGCAAAGCAATTGTACACGAACCATCTGCGCCCTTTCCTCATGAAACACCAAGCAAGACTGGATCATATTTTGGAGTTATTTCATGGAGAATTGGGTAAATTTATTAGTACTCACCAA…
Spim03g033180.1.1	SpiHVA22d	ATGGGAGGATCTGGAGGAGGTATAGTAAGCTTACTCAAGGTCATAATCAGCAACTTTGATGTTCTTGCAGGGCCAGTGGTTAGTTTGGTATATCCTCTGTATGCTTCAATTAGGGCTATTGAGACCAAATCCCCTGTGGATGATCAGCAATGGCTTACATACTGGATTTTGTATTCTATGATCACACTTTTTGAGCTGACGTTTGCCAAGCTTATTGAATGGCTTCCTTTCTGGTCATATGCAAAACTGATAGCGACCTGCTGGTTGGTCATACCTTACTTCAATGGTGCTGCGTATGTGTATGAGCATTATATTAGGACTTACATTGTCCAACGAAAAGCAGTTAACATCTGGTATGTGCCACGAAAGAAGGATGTCTTTAGTAAGCCAGATGACATC…
Spim04g011050.1.1	SpiHVA22e	ATGTTGTGTAGGTATGCATCAATAGTAGCTCTAGAGAGTACATCTAAATTGGATGATGAACAATGGCTTGCTTATTGGATTCTATATTCTTTTCTTACACTTGTGGAGATGCTATTTCAACCCATTCTTAATTGGATACCAATATGGTATGATGTGAAGTTGATTGGTGTGGCATGGCTAGTTTTGCCACAATTTAGAGGAGCTACTTTTATATATGAGACTTATGTTAGAGAAAAATTAATAATGAACAAATATGGAGATCAAGGAAAGTCAAAAAAGAAATCTGTTCACTTCATGACTCCAGAGAAGGTGAGTTAA
Spim04g027770.1.1	SpiHVA22f	ATGCATGTAAAAATAAAATAAAAATAAAAGTCCAAAAAAAATTGGTTTAACAAAAGAAAGCAAGAACTTAGAAAAGTAACAATGGGTTTGATCAGCTTTCTTCTGATTTCAGCTAAAATTTTGATCTCTTGTTCTTTCTGGATATTTTGCAGACCATCAGTGACATTGCTGTGTCCTCTATATGCATCAATTCGGGCGATAGAGAGTGATAAAGAATCCAGCTACGAAAAGTGTCTTCAATATTGGGTCCTATTTGGATTAACCACAGTATTGGAATTGACTCTTGCAAAGCCTTTGACAGGGTTTTCATTTTGGCATTATGCAAAAGGATTAGCATCCCTCTTGCTCGTACTGCCTCAGTTTGGTGTTGCTTCTTATGTGTATATGAACTTTGTTAAG…
Spim04g032680.1.1	SpiHVA22g	ATGATTGGATCTTTTATCACCAGAGTGCTTGTGATGGTTTTTGGTTATGCTTATCCAGCTTATGAATGCTTCAAAACTGTGGAGATGAACAAACCAGATATTCAGCAACTCCGCTTTTGGTGCCAATATTGGATCTTAGTTGCTATGTTGACAGTTTGTGAGAGGTTCGGTGATGCTTTTATTTCATGGGTTCCAATGTACAGTGAAGCTAAGCTGGCATTCGTCATTTACTTGTGGTGCCCCAAAACTAAGGGAACTACATACGTCTATGATGCCTTTTTTAAACCTGTGATATTAAGGCATGAACCTGAGATTGATAAAAGTTTGTTGGAGTTGAGGACCAGAGCAGGAGATATGTTCTTTTTATACTGGCAGAAAGCTGCTAGCTATGGCCAGACG…
Spim05g006320.1.1	SpiHVA22h	ATGGGTTCAGACAACAATGTTCTTGCTGTAATTGCCAAAAATATTGATGTTCTTGCTTTGCCTCTAATCTCTCTTGTTTATCCTCTGTATACATCTATTAAGGCAATAGAAACAAAGTCTCGTGCAGATGATCGACAATGGCTAACGTATTGGGTTCTTTATTCTTTGATTACTCTCTTTGAACTTAGCTTTTCTAAGCTCATTGAATGGTTTCCAATATGGTCTTATGCAAAACTAGCTGCAATATGTTGGCTAGTTTTACCTTACTTCAATGGAGCATGTTATGTTTATGAGAATTTTATAAGACCATTTTATAGAAATCCACAAGTTAAAATATGGTATGTTCCTTTGAAGAAGGATATTTTTAGTAAGCCAGATGATGTTCTAACTGCTGCTGAA…
Spim06g022990.1.1	SpiHVA22i	ATGAGCAAATTGTGGGCTTTGCTTACTCATCTACATGCTCTAGCCGGGCCAGTGGTGATGTTACTCTATCCTTTATATGCATCAGTAATAGCAATAGAGAGCACATCAAAGTTGGATGATGAACAATGGCTTGCTTATTGGATTCTATACTCTTTTCTTACTCTTATGGAGATGCTTCTTCAACCTATGCTACAATGGATACCAATTTGGTATGAGGTGAAACTGGGAATGGTGGCATGGTTGGTTCTTCCCCAATTCAGAGGAGCTGCTTTTATCTATAACAAATTTGTTAGGGAAAAACTCATCAAGAAATATGGATCTTCATATATCCAACACAAATCTCAATCTCCAGATGGAAAAACAAAAAACAAAATTGTGGATTTCATCACCCTCAAGAAG
Spim06g026920.1.1	SpiHVA22j	ATGGGTAAATTCTTGACTCTCATGACTCACCTTCATACACTTGCCGGGCCATCCGTGATGTTGCTTTATCCTCTATATGCATCAGTAGTGGCTATAGAGAGTACGTCAAAGTTGGATGATGAGCAATGGCTTGCTTATTGGATTCTCTATTCTTTTCTCACTCTTATGGAGATGCTCCTTCAACCCATGCTTCAATGGATACCTATTTGGTATGATTTGAAGCTAGCAATGGTAGCATGGCTTGTTCTTCCCCAGTTCAGGGGAGCTGCTTTTATTTATGAGAAGTTTGTTAGGGAAAAACTCATCAACAAATATGGAGCTCGATATTTTAGAGACAAATCGCCTCCACCTGTGGCTGTCAGTCCTGCCAAGGTAAGCGTGAAAACCAGTGAGGATAGG…
Spim09g019680.1.1	SpiHVA22k	ATGCAGGTTGGATTGAGACTTCTTTTTTCTCCACTGGCTTCTAATATTGTTGTGCGGACAGCATGCTGTTCTGTGGGGGTTGTTTTACCTGTTTATTCCACATTTAAGGCAATTGAGGGAAGAGATGAAAACGAGCAGAGAAAGTGGCTACTGTATTGGGCAGCTTATGGGTCTTTCAGTGTTGTTGAGTTATTCACCGATAAATTTCTCTATTGGTTTCCACTTTATTACCACATGAAGTTTGCATTTCTTGTTTGGCTTCAACTGCCTACTACTGATCACAAATCATATGTCGCGAATGTTCCAAATCAGTTTTATTGGTTGCTTCCTAATGCTTTGACCACTTTAAATATGTTAATGCAAGGTTTTAGGAAACTTGGTGAGCTTTACGCAGACACA…
Spim10g007900.1.1	SpiHVA22l	ATGGGTGCTATTGGAACTATTGCTAAAAGTTTGAATGCATTAATCGGCCCTGGAGTGATGCTTCTCTATCCTTTGTATTCTTCTATGAGAGCAATTGAGAGCCCTTCACCATTAGATGATCAACAATGGTTAACCTATTGGGTTCTCTATTCATTTATAACTCTATTTGAGTTATCTTGTTGGAAAGTCCTCCAATGGCTACCATTTTGGCCATTCATCAAACTTGTATGTTGTATGTGGTTAGTGCTACCAATTTTCAATGGAGCAGCTTATATACATGAAAATTTCATAAGAAAACATGTTAAAGTTGGTAGCCATGTTAGTTCAAATTATCCACAAAATCAAAGAAAAGCACTCCAAATGATGAGTCTTGATGCAAGAAAATCTGTTGAAAAATAT…
Spim10g015050.1.1	SpiHVA22m	ATGGATTTTCTCAGATTTTCCCTTCACTTCATCGATTGCTTAGCCTGGCCGGTAGTTGCTCTGGGCTATCCGATATGTGCATCAATACGAGCAATTGAAACTGGTTCCAAGTATCACATGAGGAAGCTCGTCATATACTGGACCATATTTTCCTTTTTTTCTCTCTTCCAACACCTATTTGACAAACTTATCCAATGGGTTCCTCTGTGGCCATATATAAAATTAATTACCATATGTTGGTTGGTGATACCGCGGTTTAATGGGGCATGTTATCTTTATGAAGTTCTTGTTCGTCCATGTTTACTCGTTAAATGGCACGATAGTATCAGTCAGTTTAATAGTTCTTGTTATGTTTATCTACGCCTTTTATGTTTGTGCTTGTCTGTCAACCTTCGAACT…
Spim10g025730.1.1	SpiHVA22n	ATGTTTGTTTTCAGGATCATTGTTGGGGCTCTGAGAATCTTTGAAAGCTTTGGTGATTTGTTTTTGTCATGGTTACCAATGTATGGTGAGGCAAAATTAGCACTTTTCATCTACTTATGGTATCCAAAAATAAAAGGCACATCACATATCTATGATACAATATTGAAGCCATTTGTTGCAAAGTATGAAACAGATATTGACAGGAGTTTAATGGAATTTAGAGCCAAGGCATGGGACTTAGCCATTTATTACTGGCAAAATTGTACAGAAATAGGTCAAGCAAAGTTCTTGCAAATGCTTGAGTATATAGCTTCTCAATCTAAAAGAGGAACAATACACCCTAAATCCGAGAAACAAGATGAGACAACACATCGATCATCTTCACCGACGATTGATGAC…
Spim11g010400.1.1	SpiHVA22o	ATAAACCTTTCCATTTTCTCTTTTCTTCTTCTTCTTATTTTATATTATAAAGTTTTTATTTTGATCAGAAGAATTATGGGTCATTTTTGGACTTTGATTTGTTATCTTCATACTCTAGCCGGGCCAGTGACAATGTTACTCTATCCTTTGTATGCTTCAGTAGTAGCAATTGAGACTAGTGACAAATTGGATTATGAACAATGGCTTGCTTATTGGATTTTTTATTCTTTTCTTACACTTATGGAGATGGTCCTTCAACATGTTCTTGAATGGATACCAATTTGGTATGATGTGAAGTTGATATTTGTGGCATGGCTAGTTTTTCCACAATTCAGAGGAGCTGCATTTATTTATGATAAATTTGTAAGAGAAAAAATAATCAAGAGATATAGAGAATCA…
Solyc05g007300.2.1	SlHVA22h	ATGGGTTCAGACAACAATGTTCTTGCTGTAATTGCCAAAAATATTGATGTTCTTGCTTTGCCTCTAATCTCTCTTGTTTATCCTCTGTATACATCTATTAAGGCAATTGAAACAAAGTCTCGTGCAGATGATCGACAATGGCTAACGTATTGGGTTCTTTATTCTTTGATTACTCTCTTTATTAGCTTTTCTAAGCTCATTGAATGGTTTCCAATATGGTCTTATGCAAAACTAGCTGCAATATGTTGGCTAGTTTTACCTTACTTCAATGGAGCATGTTATGTTTATGAGAATTTTATAAGACCATTTTATAGAAATCCACAAGTTAAAATATGGTATGTTCCTTTGAAGAAGGATATTTTTGTAAGCCAGATGATGTTCTAACTGCTGCTGAAAAAT…
Solyc03g097420.2.1	SlHVA22b	ATGAGCAAATTGTGGGCTTTGCTTACTCATCTACATGCTCTAGCCGGGCCAGTGGTGATGTTACTCTATCCTTTATATGCATCAGTAATAGCAATAGAGAGCACATCAAAGTTGGATGATGAACAATGGCTTGCTTATTGGATTCTATACTCTTTTCTTACTCTTATGGAGATGCTTCTTCAACCTATTCTACAATGGATACCAATTTGGTATGAGGTGAAACTGGGAATGGTGGCATGGTTGGTTCTGCCCCAATTCAGAGGAGCTGCTTTTATCTATAACAAATTTGTTAGGGAAAAACTCATCAAGAAATATGGATCTTCATATATCCAACACAAATCTCAATCTCCAGATGGAAAAACAAAAAACAAAATTGTGGATTTCATCACCCTCAAGAAG…
Solyc06g072680.2.1	SlHVA22i	ATGGGTAAATTCTTGACTCTCATGACTCACCTTCATACACTTGCCGGGCCATCCGTGATGTTGCTTTATCCTCTATATGCATCAGTAGTGGCTATAGAGAGTACGTCAAAGTTGGATGATGAGCAATGGCTTGCTTATTGGATTCTCTATTCTTTTCTCACTCTTATGGAGATGCTCCTTCAACCCATGCTTCAATGGATACCTATTTGGTATGATTTGAAGCTAGCAATGGTAGCATGGCTTGTTCTTCCCCAGTTCAGGGGAGCTGCTTTTATTTATGAGAAGTTTGTTAGGGAAAAACTCATCAACAAATATGGAGCTCGATATTTTAGAGACAAATCGCCTCCACCTGTGGCTGTCAGTCCTGCCAAGGTAAGCGTGAAAACCAGTGAGGATAGG…
Solyc10g051300.1.1	SlHVA22l	ATGGATCCCGAGGTTGGATTGAGACTTCTTTTTTCTCCACTGGCTTCTAATATTGTTGTG CGGACAGCATGCTGTTCTGTGGGGGTTGTTTTACCTGTTTATTCCACATTTAAGGCAATT GAGGGAAGAGATGAAAACGAGCAGAGAAAGTGGCTACTGTATTGGGCAGCTTATGGGTCTTTCAGTGTTGTTGAGTTATTCACCGATAAATTTCTCTATTGGTTTCCACTTTATTACCACATGAAGTTTGCATTTCTTGTTTGGCTTCAACTGCCTACTACTGATGGGGCAAGGCAAATGTATATGACTCACCTTCGTCCTTTCCTCTTGAAGCATCAAGCCAGGCTGGACCAAGTAGTTGGATTTTTGTATGGTCAAATGTCCAAGTTTGTTAGCA…
Solyc03g116350.2.1	SlHVA22d	ATGGGAGGATCTGGAGGAGGTATAGTAAGCTTACTCAAGGTCATAATCAGCAACTTTGATGTTCTTGCAGGGCCAGTGGTTAGTTTGGTATATCCTCTGTATGCTTCAATTAGGGCTATTGAGACCAAATCCCCTGTGGATGATCAGCAATGGCTTACATACTGGATTTTGTATTCTATGATCACACTTTTTGAGCTGACGTTTGCCAAGCTTATTGAATGGCTTCCTTTCTGGTCATATGCAAAACTGATAGCGACCTGCTGGTTGGTCATACCTTACTTCAATGGTGCTGCGTATGTGTATGAGCATTATATTAGGACTTACATTGTCCAACGAAAAGCAGTTAACATCTGGTATGTGCCACGAAAGAAGGATGTCTTTAGTAAGCCAGATGACATC…
Solyc04g014420.2.1	SlHVA22e	ATGTTGTGTAGGTATGCATCAATAGTAGCTCTAGAGAGTACATCTAAATTGGATGATGAACAATGGCTTGCTTATTGGATTCTATATTCTTTTCTTACACTTGTGGAGATGCTATTTCAACCCATTCTTAATTGGATACCAATATGGTATGATGTGAAGTTGATTGGTGTGGCATGGCTAGTTTTGCCACAATTTAGAGGAGCTACTTTTATATATGAGACTTATGTTAGAGAAAAATTAATAATGAACAAATATGGAGATCAAGGAAAGTCAAAAAAGAAATCTGTTCACTTCATGACTCCAGAGAAGGGGGAGGATGAAGCTTACGACTGA
Solyc10g007820.2.1	SlHVA22j	ATGGGTGCTATTGGAACTATTGCTAAAAGTTTGAATGCATTAATCGGCCCTGGAGTGATGCTTCTCTATCCTTTGTATTCTTCTATGAGAGCAATTGAGAGCCCTTCACCATTAGATGATCAACAATGGTTAACCTATTGGGTTCTCTATTCATTTATAACTCTATTTGAGTTATCTTGTTGGAAAGTCCTCCAATGGCTACCATTTTGGCCATTCATCAAACTTGTATGTTGTATGTGGTTAGTGCTACCAATTTTCAATGGAGCAGCTTATATACATGAAAATTTCATAAGAAAACATGTTAAAGTTGGTAGCCATGTTAGTTCAAATTATCCACAAAATCAAAGAAAAGCACTCCAAATGATGAGTCTTGATGCAAGAAAATCTGTTGAAAAATAT…
Solyc12g089290.1.1	SlHVA22o	ATGCAATGCAATGCAGGACGATTTGCGGGATTCAAGATGATTGGATCTTTTCTCACCAGA GGGCTTGTGATGGTTTTTGGTTATGCTTATCCTGCTTATGAGTGCTTTAAGACTGTAGAA ATGAACAAACCTGATATTCAGGAACTTCGCTTTTGGTGCCAGTATTGGATCTTAATTGCT CTATTGACAGTATGTGAAAGAGTTGGCGATGCTTTTGTTTCATGGGTTCCAATGTACAGT GAAGCTAAGTTGGCATTCATCATATATTTGTGGTGCCCCAAAACAAAGGGAACAACATAT GTATATGATTCCTTCTTTAGACCGGTAGTGCTAAAGCATGAAACTGAGATTGATCGTAAT TTGTTGGAGTTGAGGACAAGAGCTGGAGATATG…
Solyc10g082040.1.1	SlHVA22m	ATGTTGGGAAACTTCATTACTAGCGTTTTAATATTGGTTCTTGGATATGCATATCCTGCTTTTGAATGTTTTAAAACAATTGAGAAGAACAAAGTGGAGATTCATGAACTTAGATTTTGGTGCCAATATTGGATCATTGTTGGGGCTCTGAGAATCTTTGAAAGCTTTGGTGATTTGTTTTTGTCATGGTTACCAATGTATGGTGAGGCAAAATTAGCACTTTTCATCTACTTATGGTATCCAAAAATAAAAGGCACATCACATATCTATGATACAATATTGAAGCCATTTGTTGCAAAGTATGAAACAGATATTGACAGGAGTTTAATGGAATTTAGAGCCAAGGCATGGGACTTAGCCATTTATTACTGGCAAAATTGTACAGAAATAGGTCAAGCA…
Solyc10g047670.1.1	SlHVA22k	ATGGATTTTCTCAGATTTTCCCTTCACTTCATCGATTGCTTAGCCTGGCCGGTAGTTGCTCTGGGCTATCCGATATGTGCATCAATACGAGCAATTGAAACTGGTTCCAAGTATCACATGAGGAAGCTCGTCATATATTGGACCATATTTTCCTTTTTTTCTCTCTTCCAACACCTATTTGACAAACTTATCCAATGGGTTCCTCTGTGGCCATATATAAAATTAATTACCATATGTTGGTTGGTGATACCGCGGTTTAATGGGGCATGTTATCTTTATGAAGTTCTTGTTCGTCCATGTTTACTCGTTAAATGGCACGATAGTATCAGTCAGTTTAATAGTTCTTGTTATGTTTATCTACGCCTTTTATGTTTGTGCTTGTCTGTCAACCTTCGAACT…
Solyc04g081340.2.1	SlHVA22g	ATGAACAAACCAGATATTCAGCAACTCCGCTTTTGGTGCCAATATTGGATCTTAGTTGCTATGTTGACAGTTTGTGAGAGGTTCGGTGATGCTTTTATTTCATGGGTTCCAATGTACAGTGAAGCTAAGCTGGCATTCGTCATTTACTTGTGGTGCCCCAAAACTAAGGGAACTACATACGTCTATGATGCCTTTTTTAAACCTGTGATATTAAGGCATGAACCTGAGATTGATAAAAGTTTGTTGGAGTTGAGGACCAGAGCAGGAGATATGTTCTTTTTATACTGGCAGAAAGCTGCTAGCTATGGCCAGACGAGGGTTTTCGACATTTTGCAGTACATTGCTTCGCAGTCAAATCCACCTCCCCCCACTCAGACACACAGGCAAAGCAGTAGAGGT…
Solyc04g076610.1.1	SlHVA22f	ATGGGTTTGATCAGCTTTCTTCTGATTTCAGCTAAAATTTTGATCTCTTGTTCTTTCTGGATATTTTGCAGACCATCAGTGACATTGCTGTGTCCTCTATATGCATCAATTCGGGCGATAGAGAGTGATAAAGAATCCAGCTACGAAAAGTGTCTTCAATATTGGGTCCTATTTGGATTAACCACAGTATTGGAATTGACTCTTGCAAAGCCTTTGACAGGGTTTTCATTTTGGCATTATGCAAAAGGATTAGCATCCCTCTTGCTCGTACTGCCTCAGTTTGGTGTTGCTTCTTATGTGTATATGAACTTTGTTAAGCCATGTCTTTCCCCAAATCCACACATAGAATATGTCACAGAAAAGAACAAGAGCATGCCCATGGAGCTAAGTTGTGCAGAC…
Solyc11g010930.1.1	SlHVA22n	ATGGAGATGGTCCTTCAACATGTTCTTGAATGGATACCAATATGGTATGATGTGAAGTTGATATTTGTGGCATGGCTAGTTTTTCCACATTTCAGAGGAGCTGCATTTATTTATGATAAATTTGTAAGAGAAAAAATAATCAAGAGATATAGAGAATCATCATCATCATCACCACAACATATTAACAAGTCTCCTAAAGCCAAATCCAAGACTAAATTTGTGGACTTCATCACTCCCAAAAAGGGAGAGCATGAAGCTTACTAA
Solyc01g007780.2.1	SlHVA22a	ATGACATGGCTACCAATGTACAGTGAAGCAAAATTGGCACTTATAATATACTTATGGTATCCAAAAACAAAGGGAACAAGATACATATATGATACATTATTGAAACCATATGTATCAAGGCATGAACCAGATATTGACAGGGGTTTTCTAGAGTTCAGAACAAGGGCATTTGACTTGGCTATTTATTACTGGCAAAATTGCACTGAATTGGGACAAGCTAAGTTCTTTCAATTGCTTGATTTTGCTTCTCCATCTAGAAGAGATTCACATCTTATCTCTGAGCAAAGAAATGGTACTGACCATTCTCGCCGATCGCCACCACCTTCGGCCCCACCATCACCATCATCGTCATCGTCATTCGGGTTCTTTCGGAGAAGTAAGCCATCATCCGATCGGAGG…
Solyc03g110920.2.1	SlHVA22c	ATGGCTATGTTTGCCTCTAATCTCTCCAGCGAGATGGGGTTAAAATTGCTTCTTAGCCCGCTTAATACTAATGTTATTGTCCGCACTGCATGCTGTTCTGTAGGGATTGTTTTGCCTGTTTATTCTACTTTTAAAGCAATTGAGACGGGGAATCGAAATGAGCAACATAAATGGCTTCTGTACTGGGCAGCATATGGATCTTTCAGTATTGTTGAAGCATTCACGGATAAATTTCTCTACTGGTTCCCACTATACTATCATGTGAAGCTCGCATTTCTTGTTTGGCTTCAACTTCCATCTGCTGAGGGTGCAAAGCAATTGTACACGAACCATCTGCGCCCTTTCCTCATGAAACACCAAGCAAGACTGGATCATATTTTGGAGTTATTTCATGGAGAA…
Solyd01g052910.1	SlydHVA22a	ATGTTGGGAGAACTCATCACCAGCAGTTTAGTATTGGTTCTTGGATATGCATATCCTGCTTTTGAATGTTATAAGACTATTGAGAATAGCAGAGTTGAAATTGAAGAACTCAGATTTTGGTGCCAATATTGGATTATTGTGGCATTGTTGAGAATATTTGAGAGCTTTGGTGATGTATTCATGACATGGCTACCAATGTACAGTGAACTAAAATTGGCACTTATAATATACTTATGGTATCCAAAAACAAAGGGAACAAGATACATATATGATACATTATTGAAACCATATGTGTCAAGGCATGAACCAGATATTGACAGGGGTTTTCTAGAGTTCAGAACAAGGGCATTTGACTTGGCTATTTATTACTGGCAAAATTGCACTGAATTGGGACAAGCA…
Solyd01g086740.1	SlydHVA22b	ATGGATCTTGTCAGTGTTACTATCGCGTGCATTAAGCTTCTTGCTTGGCCAATGCTTGCTCTAGGATATCCTCTATTTGTGACTATACGAGCGATAGAGGCTGGCTGTGTGTATGACAAGAGGAAAGTAGCCACATATTGGATAATGGTATCTCTGTGGTCGTATTTAAGATTAGTTTTCATGTGTTGGTTGGTGATACCTCAGTTGAATGGGGCGTTTTATTTATACCAAATTATTGTTCATCCATATTTGCAATTCAAACTGCCCAATGCTATCACTCTGTTGTGTTCTGAATGGCTTAAAAAACTAAAGAAGCATTCAGTATCTATCAACAAAGAGACATTTTTGGCAGTGGCAGAGAGTTGTCTTGATGAGAATGATTCTCTGATTGCAAACAAG…
Solyd03g070260.1	SlydHVA23c	ATGGCTTGCTTATTGGATTCTATACTCTTTTCTTACTCTTATGGAGATGCTTCTTCAACCTATTCTACAATGGTGAAATTGGGAATGGTGGCATGGTTGGTTCTTCCCCAATTCAGAGGAGCTGCTTTTATCTATAACAAATTTGTAAGGGAAAAACTCATCAAGAAATATGGATCTTCATATATCCAACACAAGTCTCAATCTCCAGATGGAAAAAACAAAAACAAAATTGTGGATTTCATCACCCTAAAGAAGGGAGATCATTAA
Solyd03g072250.1	SlydHVA22d	ATGGCAGGAATGGCTATGTTTGCCTCTAATCTCTCCAGCGAGAGGATCACCACCTTCATTGGACGAAACAGTGAGGGTTTTCCAGATTGGTTTGTCAAAGGGATTGTTTTGCCTGTTTATTCTACCTTTAAAGCAATAGAGACGGGGAATCGAAATGAGCAACATAAATGGCTTCTGTACTGGGCAGCATATGGATCTTTCAGTATTGTTGAAGCATTTACGGATAAATTTCTCTACTGGTTCCCACTATACTATCATGTGAAGCTCGCATTTCTTGTTTGGCTTCAACTTCCATCTGCTGAGGGTGCAAAGCAATTGTACACGAACCATCTGCGCCCTTTCCTCATGAAACACCAAGCAAGACTGGATCATATTTTGGAGATATTTCATGGAGAATTG…
Solyd03g077950.1	SlydHVA22e	ATGGGAGGATCTGGAGGAGGTATAGTAAGCTTACTCAAGGTCATAATCAGCAACTTTGATGTTCTTGCAGGGCCAGTGGTTAGTTTGGTGTATCCCCTGTATGCCTCAATTAGGGCTATTGAGACCAAATCCCCTGTGGATGATCAGCAATGGCTTACATACTGGATTTTGTATTCTATGATTACACTTTTTGAGCTGACGTTTGCCAAACTTATTGAATGGCTTCCTTTCTGGTCATATGCAAAACTGATAGCGACCTGCTGGTTGGTCATACCTTACTTCAATGGTGCTGCGTATGTGTATGAGCATTATATTAGGACTTACATTGTCCAACGAAAAGCAGTTAACATCTGGTATGTGCCACGAAAGAAGGATGTCTTTAGTAAGCCAGATGACATC…
Solyd04g073650.1	SlydHVA22f	ATGACGACCTTAAGATCGAGTTTGCCGTCCAGGTTACGGCAACTTCTCTCCAGCGAAGGAGCCATTGGTCCATCTATTAAACTTGACTCTGAACCTCCCCCAAAAATAAAGGCCTTTATTGACAAGGTTATCCAGTGTCCATTACAAGATATAGCAATTCCTCTTTCTGGTTTCCGCTGGGAGTATGGCAAGGGAAATTTTCATCACTGGAGACCATTGTTTTTACATTTTGATACATATTTCAAGACGTACTTATGTAGTAGGAAAGATCTTGGCTTGTCTGATAATATATTAGGAGATGATAGCCCTTTCCCTAAGCAAGCAGTTCTACAGATCTTACGTGTGATGCAATCATACTAGAGAATTGTCATAATAAGGGTTCATTTAGTGGCTTGGAGC…
Solyd04g078410.1	SlydHVA22g	ATGTTTTTTCTATGTCAGGAATTCAAGATGATTGGATCTTTTATCACCAGAGTGCTTGTGATGGTTTTTGGTTATGCTTATCCAGCTTATGAATGCTTCAAAACTGTGGAAATGAACAAACCTGATATTCAGCAACTCCGCTTTTGGTGCCAATATTGGATCTTAGTTGCTATGTTGACAGTTTGTGAGAGGTTCGGTGATGCTTTTATT TCATGGGTTCCAATGTACAGTGAAGCTAAGCTGGCATTCGTCATTTACTTGTGGTGTCCCAAAACTAAGG GAACTACATACGTCTATGATGCCTTTTTTAAACCTGTGATTTTAAGGCATGAACCTGAGATTGATAAAAG TTTGTTGGAGTTGAGGACCAGAGCAGGAGATATGTTCTTTTTATAC…
Solyd05g052440.1	SlydHVA22h	ATGGGTTCAGACAACAATGTTCTTGCTGTAATTGCCAAAAATATTGATGTTCTTGCTTTGCCTCTAATCTCTCTTGTTTATCCTCTGTATGCATCTATTAAGGCAATAGAAACAAAGTCTCGTGCAGATGATCGACAATGGCTAACGTATTGGGTTCTTTATTCTTTGATTACTCTCTTTGAACTTAGTTTTTCTAAGCTCATTGAATGGTTTCCAATATGGTCTTATGCAAAACTAGCTGCAATATGTTGGCTAGTTTTACCTTACTTCAATGGAGCATGTTATGTTTATGAGAATTTTATAAGACCATTTTATAGAAATCCACAAGTTAAAATATGGTATGGTCCTTTGAAGAAAGATATTTTTAGTAAGCCAGATGATGTTCTAACTGCTGCTGAA…
Solyd06g073510.1	SlydHVA22i	ATGGGTAAATTCTTGACTCTCATGACTCACCTTCATACACTTGCCGGGCCATCCGTGATGTTGCTCTATCCTCTGTATGCATCAGTAGTGGCTATAGAGAGTACATCTAAGTTGGATGATGAGCAATGGCTTGCTTATTGGATTCTCTATTCTTTTCTCACTCTTATGGAGATGCTCCTTCAACCTATGCTTCAATGGATACCTATTTGGTATGATTTGAAGCTAGCAATGGTAGCATGGCTTGTTCTTCCCCAGTTCAGGGGAGCTGCTTTTATTTATGAGAAGTTTGTTAGGGAAAAACTCATAACCAAGTATGGAGCTCGATATTTTAGAGACAAATCTCCTCCTCCTGTGGCGGTCACTCCTGCCAAGGTGAGCGTGAAACCCAATGAGGATCGG…
Solyd10g052770.1	SlydHVA22j	ATGAGAGCAATTGAGAGCCCTTCACCATTAGATGATCAACAATGGCTAACCTATTGGGTTCTCTATTCATTTATAACTCTATTTGAGCTACCATTCTGGCCATTCATCAAACTTGTATGTTGTATGTGGTTGGTGCTACCAATTTTCAATGGAGCAGCTTATATACATGAAAATTTCATAAGAAAACATGTTAAAGTTGGTAGCCATGTTAGTTCAAATTATCCACAAAATCAAAGAAAAGCACTCCAAATGATGAGTCTTGATGCAAGGAAATCTGTTGAAAGATATATAGAGAAGTATGGACCAGATGCCTTTGACAAGGTGGTTAGAGCGGCGGAGAGAGAAGCAAAGAAACACTGA
Solyd10g059860.1	SlydHVA22k	ATGGATTTTCTCAGATTTTCGCTTCACTTCATCGATTGCTTAGCCTGGCCGGTAGTTGCTCTAGGCTATCCTATATGTGCATCCATACGAGCAATTGAAACTGGTTCAAAGTATCACATGAGGAAGCTCGTCATATATTGGACCATATTTTCCTTTATTTCTCTCTTCCAACACCTATTTGACAAACTTATCCAATGGGTTCCTCTGAGGCCATATATAAAATTAATTACCATATGTTGGTTGGTGATACCACGGTTTAATGGGGCATGTTATCTTTATGAAGTTCTTGTTCGTCCATGTTTACTAATTAAATGGCACGATAGTATCAGTCAGTTTAATAGTTCTTGTTATGTTTATCTACGCCTTTTATGTTTGTGCTTGTCTGTCAACCTTCGAACT…
Solyd10g061800.1	SlydHVA22l	ATGCAGGTTGGATTGAGACTTCTTTTTTCTCCATTGGCTTCTAATATTGTTGTGCGGACAGCATGCTGTTCTGTGGGGGTTGTTTTACCTGTTTATTCCACATTTAAGGCAATTGAGGGAAGAGATGAAAACGAGCAGAGAAAGTGGCTACTGTATTGGGCAGCTTATGGGTCCTTCAGTGTTGTTGAGTTATTCACCGATAAATTTCTCTATTGGTTTCCACTTTATTACCACATGAAGTTTGCATTTCTTGTTTGGCTTCAACTGCCTACTACTGATAATCCAACGGATGCTGATCGTGAGCGTGCATCCCTAGCTCCGCTCGGTGCTAAGACTCCCAACGACAGACATGCAATTAACTGTTGGTTTACGACTACCATCGACGGAGCGCCTGTAGAT…
Solyd11g055100.1	SlydHVA22m	TTTGTCTTTCTTCTTTCTTCTTCTTATATAAAGCTTTCCATTTTCTCTTTTCTTCATCTTATTTTATATTATAAAGTTTTTATTTTGATCAGAAGAATTATGGGATATTTTTGGACTTTGATTTGTTATCTTCATACTATAGCCGGGCCAGTGACAATGTTGCTCTATCCTCTGTATGCTTCAGTAGTAGCAATTGAGACTAGTGACAAATTGGATGATGAACAATGGCTTGCTTATTGGATTTTTTATTCTTTTCTTACACTTATGGAGATGGTCCTTCAACATGTTCTTGAATGGATACCAATATGGTATGATGTGAAGTTGATATTTGTGGCATGGCTAGTTTTTCCACAATTCAGAGGAGCTGCATTTATTTATGATAAATTTGTAAGAGAAAAA…
Solyd11g055150.1	SlydHVA22n	ATGTTGCTCTATCCTTTGTATGCTTCAGTAGTAGCAATTGAGACTAGTGACAAATTGGATGATGAACAATGGCTTGCTTATTGGATTTTTTATTCTTTTCTTACACTTATGGAGATGGTCCTTCAACATGTTCTTGAATGGATACCAATATGGTATGATGTGAAGTTGATATTTGTGGCATGGCTAGTTTTTCCACAATTCAGAGGAGCTGCATTTATTTATGATAAATTTGTAAGAGAAAAAATAATCAAGAGATATAGAGAATCATCATCATCATCACCACAACATAACAACAAGTCTCCTAAAGCCAAATCCAACACTAAATTTGTGGACTTCATCACTACCAAAAAGGGAGAGCATGAAGCTTACTAA
Solyd12g070530.1	SlydHVA22o	ATGATTGGATCTTTTCTCACCAGAGGGCTTGTGATGGTTTTTGGTTATGCTTATCCTGCTTATGAGTGCTTTAAGACTGTAGAAATGAACAAACCTGATATTCAGGAACTTCGCTTTTGGTGCCAGTATTGGATCTTAATTGCTCTATTGACAGTTTGTGAAAGGGTTGGCGATGCTTTTGTATCATGGGTTCCAATGTACAGTGAAGCTAAGTTGGCATTCATCATATATTTGTGGTGCCCCAAAACTAAGGGAACAACATATGTATATGATTCCTTCTTTAGACCGGTAGTGTTAAAGCATGAAACTGAGATTGATCGTAATTTGTTAGAGTTGAGGACAAGAGCTGGAGATATGGCATGTCTGTACTGGCAAAACTCTTCTAGCTATGTGCAGACG…
Solyd12g070590.1	SlydHVA22p	ATGATTGGATCTTTTCTCACCAGAGGGCTTGTGATGGTTTTTGGTTATGCTTATCCTGCTTATGAGTGCTTTAAGACTGTAGAAATGAACAAACCTGATATTCAGGAACTTCGCTTTTGGTGCCAGTATTGGATCTTAATTGCTCTATTGACAGTTTGTGAAAGGGTTGGCGATGCTTTTGTATCATGGGTTCCAATGTACAGTGAAGCTAAGTTGGCATTCATCATATATTTGTGGTGCCCCAAAACTAAGGGAACAACATATGTATATGATTCCTTCTTTAGACCGGTAGTGTTAAAGCATGAAACTGAGATTGATCGTAATTTGTTAGAGTTGAGGACAAGAGCTGGAGATATGGCATGTCTGTACTGGCAAAACTCTTCTAGCTATGTGCAGACG…
Sopen01g003320.1	SpHVA22a	ATGTACAGTGAAGCAAAATTGGCACTTATAATATACTTATGGTATCCAAAAACAAAGGGAACAAGATATATATATGATACATTATTGAAACCATATGTATCAAGGCATGAACCAGATATTGACAGGGGTTTTCTAGAGTTCAGAACAAGGGCATTTGACTTGGCTATTTATTACTGGCAAAATTGCACTGAATTGGGACAAGCTAAGTTCTTTCAATTGCTTGATTTTGCTTCTCCATCTAGAAGAGATTCACATCTTATCTCTGAGCAAAGAAATGGTACTGACCATTCTCGCCGATCGCCACCACCTTCGGCCTCACCACCATCATCGTCATCATCGTCATTCGGGTTCTTTCGGAGAAGTAAGCCATCATCCGACCGGAGGCAACCACCACCACCA…
Sopen03g028180.1	SpHVA22b	ATGAGCAAATTGTGGGCTTTGCTTACTCATCTACATGCTCTAGCCGGGCCAGTGGTGATGTTACTCTATCCTTTATATGCATCAGTAATAGCAATAGAGAGCACATCAAAGTTGGATGATGAACAGTGGCTTGCTTATTGGATTCTATACTCTTTTCTTACTCTTATGGAGATGCTTCTTCAACCCATTCTACAATGGATACCAATTTGGTATGAGGTGAAATTGGGAATGGTGGCATGGTTGGTTCTTCCCCAATTCAGAGGAGCTGCTTTTATCTATAACAAATTTGTTAGGGAAAAACTCATCAAGAAATATGGATCTTCATATATCCAACACAAGTCTCAATCTCCAGATGGGAAAACCAAAAACAAAATTGTGGATTTCATCACCCTCAAGAAG…
Sopen03g030110.1	SpHVA22c	ATGGGGTTAAAATTGCTTCTTAGCCCGCTTAATACTAATGTTATTGTCCGCACTGCATGCTGTTCTGTAGGGATTGTTTTGCCTGTTTATTCTACCTTTAAAGCAATTGAGACGGGGAATCGAAATGAGCAACATAAATGGCTTCTGTACTGGGCAGCATATGGATCTTTCAGTATTGTTGAAGCATTCACGGATAAATTTCTCTACTGGTTCCCACTATACTATCATGTGAAGCTCGCATTTCTTGTTTGGCTTCAACTTCCATCTGCTGAGGGTGCAAAGCAATTGTACACGAACCATCTGCGCCCTTTCCTCATGAAACACCAAGCAAGACTGGATCATATTTTGGAGTTATTTCATGGAGAATTGGGTAAATTTATTAGTACTCACCAAGCAGAA…
Sopen03g035280.1	SpHVA22d	ATGGGAGGATCTGGAGGAGGTATAGTAAGCTTACTCAAGGTCATAATCAGCAACTTTGATGTTCTTGCAGGGCCAGTGGTTAGTTTGGTGTATCCTCTGTATGCTTCAATTAGGGCTATTGAGACCAAATCCCCTGTGGATGATCAGCAATGGCTTACATACTGGATTTTGTATTCTATGATTACTCTTTTTGAGCTGACGTTTGCCAAGCTTATTGAATGGCTTCCTTTCTGGTCATATGCAAAACTGATAGCGACCTGCTGGTTGGTCATACCTTACTTCAATGGTGCTGCGTATGTGTATGAGCATTATATTAGGACTTACATTGTCCAACGAAAAGCAGTTAACATCTGGTATGTGCCACGAAAGAAGGATGTCTTTAGTAAGCCAGATGACATC…
Sopen04g006560.1	SpHVA22e	ATGGGTCATTTGTGGACTTTGATCACTAGTCTTCATACTCTTGCTGGGCCTGTGATGATGTTGATCTATCCTCTGTATGCATCAATAGTAGCTCTAGAGAGTACATCTAAATTGGATGATGAACAATGGCTTGCTTATTGGATTCTATATTCTTTTCTTACACTTGTGGAGATGCTATTTCAACCCATTCTTAATTGGATACCAATATGGTATGATGTGAAGTTGATTGGTGTGGCATGGCTAGTTTTGCCTCAATTTAGAGGAGCTACTTTTATATATGAGACTTGTGTTAGAGAAAAATTAATAATGAACAAATATGGAGATCAAGGAAAGTCAAAAAAGAAATCTGTTCACTTCATGACTCCAGAGAAGGGGGAGGATGAAGCTTACGACTGA
Sopen04g034960.1	SpHVA22f	ATGATTGGATCTTTTATCACCAGAGTGCTTGTGATGGTTTTTGGTTATGCTTATCCAGCTTATGAATGCTTCAAAACTGTGGAGATGAACAAACCAGATATTCAGCAACTCCGCTTTTGGTGCCAATATTGGATCTTAGTTGCTATGTTGACAGTTTGTGAGAGGTTCGGTGATGCTTTTATTTCATGGGTTCCAATGTACAGTGAAGCTAAGCTGGCATTCGTCATTTACTTGTGGTGCCCCAAAACTAAGGGAACTACATACGTCTATGATGCCTTTTTTAAACCTGTGATTTTAAGGCATGAACCTGAGATTGATAAAAGTTTGTTGGAGTTGAGGACCAGAGCAGGAGATATGTTCTTTTTATACTGGCAGAAAGCTGCTAGCTATGGCCAGACG…
Sopen05g003250.1	SpHVA22g	ATGGGTTCAGACAACAATGTTCTTGCTGTAGTTGCCAAAAATATTGATGTTCTTGCTTTGCCTCTAATCTCTCTTGTTTATCCTCTGTATACATCTATTAAGGCAATAGAAACAAAGTCTCGTGCAGATGATCGACAATGGCTAACGTATTGGGTTCTTTACTCTTTGATTACTCTCTTTGAACTTAGTTTTTCTAAGCTCATTGAATGGTTTCCAATATGGTCTTATGCAAAACTAGCTGCAATATGTTGGCTAGTTTTACCTTACTTCAATGGAGCATGTTATGTTTATGAGAATTTTATAAGACCATTTTATAGAAATCCACAAGTTAAAATATGGTATGTTCCTTTGAAGAAGGATATTTTTAGTAAGCCAGATGATGTTCTAACTGCTGCTGAA…
Sopen06g029050.1	SpHVA22h	ATGGGTAAATTCTTGACTCTCATGACTCACCTTCATACACTTGCCGGGCCATCCGTGATGTTGCTCTATCCTCTATATGCATCAGTAGTGGCTATAGAGAGTACATCAAAGTTGGATGATGAGCAATGGCTTGCTTATTGGATTCTCTATTCTTTTCTCACTCTTATGGAGATGCTCCTTCAACCCATGCTTCAATGGATACCTATTTGGTATGATTTAAAGCTAGCAATGGTAGCATGGCTTGTTCTTCCCCAGTTCAGGGGAGCTGCTTTTATTTATGAGAAGTTTGTTAGGGAAAAACTCATCACCAAATATGGAGCTCGATATTTTAGAGACAAATCGCCTCCACCTGTGGCTGTCAGTCCTGCCAAGGTGAGCGTGAAAACCAGTGAGGATCGG…
Sopen10g003720.1	SpHVA22i	ATGGGTGCTATTGGAACTATGGCTAAAAGTTTGAATGCATTAATCGGCCCTGGAGTGATGCTTCTCTATCCTTTGTATTCTTCTATGAGAGCAATTGAGAGCCCTTCACCATTAGATGATCAACAATGGTTAACCTATTGGGTTCTCTATTCATTCATAACTCTATTTGAGTTATCTTGTTGGAAAGTCCTCCAATGGCTACCATTTTGGCCATTCATTAAACTTGTATGTTGTATGTGGTTGGTGCTACCAATTTTCAATGGAGCAGCTTATATACATGAAAATTTCATAAGAAAACATGTTAAAGTTGGTAGCCATGTTAGTTCAAATTATCCACAAAATCAAAGAAAAGCACTCCAAATGATGAGTCTTGATGCAAGGAAATCTGTTGAAAAATAT…
Sopen10g018090.1	SpHVA22j	ATGGATTTTCTCAGATTTTCCCTTCACTTCATCGATTGCTTAGCCTGGCCGGTAGTTGCTCTGGGCTATCCGATATGTGCATCAATACGAGCAATTGAAACTGGTTCCAAGTATCACATGAGGAAGCTCGTCATATATTGGACCATATTTTCCCTTTTTTCTCTCTTCCAACACCTATTTGACAAACTTATCCAATGGGTTCCTCTGTGGCCATATATAAAATTAATTACCATATGTTGGTTGGTGATACCGCGGTTTAATGGGGCATGTTATCTTTATGAAGTTCTTGTTCGTCCGTGTTTACTCGTTAAATGGCACGATAGTATCAGTCAGTTTAATAGTTCTTGTTATGTTTATCTACGCCTTTTATGTTTGTGCTTGTCTGTCAACCTTCGAACT…
Sopen10g022980.1	SpHVA22k	ATGGATCCCGAGGTTGGATTGAGACTTCTTTTTTCTCCACTGGCTTCTAATATTGTTGTGCGGACAGCATGCTGTTCTGTGGGGGTTGTTTTACCTGTTTATTCCACATTTAAGGCAATCGAGGGAAGAGATGAAAACGAGCAGAGAAAGTGGCTACTGTATTGGGCAGCTTATGGGTCTTTCAGTGTTGTTGAGTTATTCACCGATAAATTTCTCTATTGGTTTCCACTTTATTACCACATGAAGTTTGCATTTCTTGTTTGGCTTCAACTGCCTACTACTGATGGGGCAAGGCAAATGTATATGACTCACCTTCGTCCTTTCCTCTTGAAGCATCAAGCCAGGCTGGACCAAGTAGTTGGATTTTTGTATGGTCAAATGTCCAAGTTTGTTAGCATG…
Sopen10g032550.1	SpHVA22l	ATGTTGGGAAACTTCATTACTAGCGTTTTAATATTGGTTCTTGGATATGCATATCCTGCTTTTGAATGTTTTAAAACAATTGAGAAGAACAAAGTGGAGATTCATGAACTTAGATTTTGGTGCCAATATTGGATCATTGTTGGGGCTCTGAGAATCTTTGAAAGCTTTGGTGATTTGTTTTTGTCATGGTTACCAATGTATGGTGAGGCAAAATTAGCACTTTTCATCTACTTATGGTATCCAAAAATAAAAGGCACATCACATATCTATGATACAATATTGAAGCCATTTGTTGCAAAGTATGAAACAGATATTGACAGGAGTTTAATGGAATTTAGAGCCAAGGCATGGGACTTAGCCATTTATTACTGGCAAAATTGTACAGAAATAGGTCAAGCA…
Sopen11g005670.1	SpHVA22m	ATGGGTCATTTTTGGACTTTGATTTGTTATCTTCATACTCTAGCCGGGCCAGTGACAATGTTGCTTTATCCTTTGTATGCTTCAGTAGTAGCAATTGAGACTAGTGACAAATTGGATGATGAACAATGGCTTGCTTATTGGATTTTTTATTCTTTTCTTACACTTATGGAGATGGTCCTTCAACATGTTCTTGAATGGATACCAATATGGTATGATGTGAAGTTGATATTTGTGGCATGGCTAGTTTTTCCACAATTCAGAGGAGCTGCATTTATTTATGATAAATTTGTGAGAGAAAAAATAATCAAGAGATATAGAGAATCATCATCATCATCACCACAACATATTAACAAGTCTCCTAAAGCCAAATCCAAGACTAAATTTGTGGACTTCATCACT…
Sopen12g031160.1	SpHVA22n	ATGATTGGATCTTTTCTCACCAGAGGGCTTGTGATGGTTTTTGGTTATGCTTATCCTGCTTATGAGTGCTTTAAGACTGTAGAAATGAACAAACCTGATATTCAGGAACTTCGCTTTTGGTGCCAGTATTGGATCTTAATTGCTCTATTGACAGTATGTGAAAGAGTTGGCGATGCTTTTGTTTCATGGGTTCCAATGTACAGTGAAGCTAAGTTGGCATTCATCATATATTTGTGGTGCCCCAAAACAAAGGGAACAACATATGTATATGATTCCTTCTTTAGACCGGTAGTGTTAAAGCATGAAACTGAGATTGATCGTAATTTGTTGGAGTTGAGGACAAGAGCTGGAGATATGGCATGTCTGTACTGGCAAAACTCTGCTAGCTATGTGCAGACG…
