# Supplementary material for: Genome-wide identification and analysis of the evolution and expression pattern of the HVA22 gene family in three wild species of tomatoes
Source: PeerJ. 2023 Feb 13;11:e14844. doi: 10.7717/peerj.14844 (PMC9933743; doi:10.7717/peerj.14844)
Supplement: Table S3 [file peerj-11-14844-s004.xlsx]

## Sheet: 123
Table S3. Lycopersicon HVA22 protein sequences used for phylogenetic tree construction.
Organism	Gene ID	Name	Sequence
Solanum. Pimpinellifolium	Spim05g006320.1.1	SpiHVA22h	MGSDNNVLAVIAKNIDVLALPLISLVYPLYTSIKAIETKSRADDRQWLTYWVLYSLITLFELSFSKLIEWFPIWSYAKLAAICWLVLPYFNGACYVYENFIRPFYRNPQVKIWYVPLKKDIFSKPDDVLTAAEKYIEEHGPQAFERLLAKADRDARTRRNNYMTFDDDYRY*
	Spim03g025310.1.1	SpiHVA22c	MQMGLKLLLSPLNTNVIVRTACCSVGIVLPVYSTFKAIETGNRNEQHKWLLYWAAYGSFSIVEAFTDKFLYWFPLYYHVKLAFLVWLQLPSAEGAKQLYTNHLRPFLMKHQARLDHILELFHGELGKFISTHQAEIQFAKVLLGKTLLSVGNILQQPAQGRVVGTIEGPAEQVETSESEDES*
	Spim06g022990.1.1	SpiHVA22i	MSKLWALLTHLHALAGPVVMLLYPLYASVIAIESTSKLDDEQWLAYWILYSFLTLMEMLLQPMLQWIPIWYEVKLGMVAWLVLPQFRGAAFIYNKFVREKLIKKYGSSYIQHKSQSPDGKTKNKIVDFITLKK
	Spim06g026920.1.1	SpiHVA22j	MGKFLTLMTHLHTLAGPSVMLLYPLYASVVAIESTSKLDDEQWLAYWILYSFLTLMEMLLQPMLQWIPIWYDLKLAMVAWLVLPQFRGAAFIYEKFVREKLINKYGARYFRDKSPPPVAVSPAKVSVKTSEDRTD*
	Spim11g010400.1.1	SpiHVA22o	INLSIFSFLLLLILYYKVFILIRRIMGHFWTLICYLHTLAGPVTMLLYPLYASVVAIETSDKLDYEQWLAYWIFYSFLTLMEMVLQHVLEWIPIWYDVKLIFVAWLVFPQFRGAAFIYDKFVREKIIKRYRESSSSSPQHINKSPKAKSKTKFVDFITPKKGEHEAY*
	Spim03g033180.1.1	SpiHVA22d	MGGSGGGIVSLLKVIISNFDVLAGPVVSLVYPLYASIRAIETKSPVDDQQWLTYWILYSMITLFELTFAKLIEWLPFWSYAKLIATCWLVIPYFNGAAYVYEHYIRTYIVQRKAVNIWYVPRKKDVFSKPDDILTAAEKYIKEHGTQAFEEMIHKADGERKTHTSNYVFYDDDYRY*
	Spim04g011050.1.1	SpiHVA22e	MLCRYASIVALESTSKLDDEQWLAYWILYSFLTLVEMLFQPILNWIPIWYDVKLIGVAWLVLPQFRGATFIYETYVREKLIMNKYGDQGKSKKKSVHFMTPEKVS*
	Spim10g007900.1.1	SpiHVA22l	MGAIGTIAKSLNALIGPGVMLLYPLYSSMRAIESPSPLDDQQWLTYWVLYSFITLFELSCWKVLQWLPFWPFIKLVCCMWLVLPIFNGAAYIHENFIRKHVKVGSHVSSNYPQNQRKALQMMSLDARKSVEKYIEKYGPDAFDKVVRAAEREAKKH*
	Spim04g032680.1.1	SpiHVA22g	MIGSFITRVLVMVFGYAYPAYECFKTVEMNKPDIQQLRFWCQYWILVAMLTVCERFGDAFISWVPMYSEAKLAFVIYLWCPKTKGTTYVYDAFFKPVILRHEPEIDKSLLELRTRAGDMFFLYWQKAASYGQTRVFDILQYIASQSNPPPPTQLCCDATPQSPSLIVRADLKTQRQSSRGRQPTASLNRRSSASATQVQAEEQAPRASSESSSEDEADSAEEAGSSKGPPPASTAAANAQKATPSKSLVSTVAASLNTQKASPSKSLAEITKPSTSVETRVVQIDSVPPSATESVNPPAETALEEAVRVTRARSRKTRTSNNP*
	Spim01g007550.1.1	SpiHVA22a	MLGELITSSLVLVLGYAYPAFECYKTVENSRVEIEELRFWCQYWIIVALLRIFESFGDVFMTWLPMYSEAKLALIIYLWYPKTKGTRYIYDTLLKPYVSRHEPDIDRGFLEFRTRAFDLAIYYWQNCTELGQAKFFQLLDFASPSRRDSHLISEIEGNHNLRGLTPLTGPYTKPSRPEYT*
	Spim09g019680.1.1	SpiHVA22k	MQVGLRLLFSPLASNIVVRTACCSVGVVLPVYSTFKAIEGRDENEQRKWLLYWAAYGSFSVVELFTDKFLYWFPLYYHMKFAFLVWLQLPTTDHKSYVANVPNQFYWLLPNALTTLNMLMQGFRKLGELYADTMNSCFIMGARQMYMTHLRPFLLKHQARLDQVVGFLYGQMSKFVSMHQAEIKFVRALLMRTFVSANQFASGFIHPERRHVSGAIEERRQQYDTSDSDDEEFLMLNSRST*
	Spim10g015050.1.1	SpiHVA22m	MDFLRFSLHFIDCLAWPVVALGYPICASIRAIETGSKYHMRKLVIYWTIFSFFSLFQHLFDKLIQWVPLWPYIKLITICWLVIPRFNGACYLYEVLVRPCLLVKWHDSISQFNSSCYVYLRLLCLCLSVNLRTVADWFNKPMEDRSLKNETFLSVVERYLEENGSDALEKLIANKVCRTLLQQGVARSLLNWKYACFDVTSYKDYSSKHHAEEIKPTDTSDEAGRITPNQTQCEGSGPVWEDITVMEHMAKHEAAEPKQVKSVKENPIIIEQKMTGLQVKELVVPADAEEIKLPEVISPNRVQTEWTCALCQMTTTSEQNMKSHLNGRKHKSKYEALKTCEQTPKSNGSLPVPTKSNQLNLEQVKHAAAAQPFHSTNEAAEPKESSKNNVYAVIETSPV…
	Spim04g027770.1.1	SpiHVA22f	MHVKIKKKSKKNWFNKRKQELRKVTMGLISFLLISAKILISCSFWIFCRPSVTLLCPLYASIRAIESDKESSYEKCLQYWVLFGLTTVLELTLAKPLTGFSFWHYAKGLASLLLVLPQFGVASYVYMNFVKPCLSPNPHIEYVTEKNKSMPMELSCADSSLLMSHPRRVLQKYTTFGESDTQLLTCTKSSSNIAMKCSNYVDAAPRHVEKYKKDNLQSLVIYEAESSPKCDRTICPKKVQMDWSCPLCLVSVSSEKCLKQHIKGRKHKLKEDEQREHEMIMASKEAKLASKLEGNYLKDLLESLNQIKSLKFVELRGFNLPIRRPLRCCTWKKPKPGWTKLNTDGSIDRKRAGLGGLLRDYEGAAICACVSEVTCDDIFLVELLAIWRGLMLAVSIGIK…
	Spim01g044830.1.1	SpiHVA22b	MDLLSVTIVCIKLLAWPMLSLGYPLFVTIRAIEAGSVYDKRKVATYWIVFFLISLFENVFAKFVEWVFLWWYVRSLFMCWLVIPQLNGAFYLYQIFVHPYLQFKLPNAITHLCSEWLKKLKKHSVSINKETFLAVAESCLDENDSLIANKIENISTSAIQVLSKPVIPAVAICPDTSSSLAVFQSRWTCEICQVTVRSELTLQSHLRGRKHRAEAMLWCTFCNLRVSGEIDMIAHLKGKRHLAKLQETYTDSETS*
	Spim10g025730.1.1	SpiHVA22n	MFVFRIIVGALRIFESFGDLFLSWLPMYGEAKLALFIYLWYPKIKGTSHIYDTILKPFVAKYETDIDRSLMEFRAKAWDLAIYYWQNCTEIGQAKFLQMLEYIASQSKRGTIHPKSEKQDETTHRSSSPTIDDKDFYGARAKLRRSNKGD*
Solanum lycopersicum	Solyc05g007300.2.1	SlHVA22h	MGSDNNVLAVIAKNIDVLALPLISLVYPLYTSIKAIETKSRADDRQWLTYWVLYSLITLFELSFSKLIEWFPIWSYAKLAAICWLVLPYFNGACYVYENFIRPFYRNPQVKIWYVPLKKDIFSKPDDVLTAAEKYIEEHGPQAFERLLAKADRDARTRRNNYMTFDDDYRY
	Solyc03g097420.2.1	SlHVA22b	MSKLWALLTHLHALAGPVVMLLYPLYASVIAIESTSKLDDEQWLAYWILYSFLTLMEMLLQPILQWIPIWYEVKLGMVAWLVLPQFRGAAFIYNKFVREKLIKKYGSSYIQHKSQSPDGKTKNKIVDFITLKKGDH
	Solyc03g110920.2.1	SlHVA22c	MAMFASNLSSEMGLKLLLSPLNTNVIVRTACCSVGIVLPVYSTFKAIETGNRNEQHKWLLYWAAYGSFSIVEAFTDKFLYWFPLYYHVKLAFLVWLQLPSAEGAKQLYTNHLRPFLMKHQARLDHILELFHGELGKFISTHQAEIQFAKVLLGKTLLSVGNILQQPAQGRVVGTIEGPAEQVETSESEDES
	Solyc06g072680.2.1	SlHVA22i	MGKFLTLMTHLHTLAGPSVMLLYPLYASVVAIESTSKLDDEQWLAYWILYSFLTLMEMLLQPMLQWIPIWYDLKLAMVAWLVLPQFRGAAFIYEKFVREKLINKYGARYFRDKSPPPVAVSPAKVSVKTSEDRTD
	Solyc10g051300.1.1	SlHVA22l	MDPEVGLRLLFSPLASNIVVRTACCSVGVVLPVYSTFKAIEGRDENEQRKWLLYWAAYGSFSVVELFTDKFLYWFPLYYHMKFAFLVWLQLPTTDGARQMYMTHLRPFLLKHQARLDQVVGFLYGQMSKFVSMHQAEIKFVRALLMRTFVSANQFASGFIHPERRHVSGAIEERRQQYDTSDSDDEE
	Solyc03g116350.2.1	SlHVA22d	MGGSGGGIVSLLKVIISNFDVLAGPVVSLVYPLYASIRAIETKSPVDDQQWLTYWILYSMITLFELTFAKLIEWLPFWSYAKLIATCWLVIPYFNGAAYVYEHYIRTYIVQRKAVNIWYVPRKKDVFSKPDDILTAAEKYIKEHGTQAFEEMIHKADGERKTHTSNYVFYDDDYRY
	Solyc04g014420.2.1	SlHVA22e	MLCRYASIVALESTSKLDDEQWLAYWILYSFLTLVEMLFQPILNWIPIWYDVKLIGVAWLVLPQFRGATFIYETYVREKLIMNKYGDQGKSKKKSVHFMTPEKGEDEAYD
	Solyc10g007820.2.1	SlHVA22j	MGAIGTIAKSLNALIGPGVMLLYPLYSSMRAIESPSPLDDQQWLTYWVLYSFITLFELSCWKVLQWLPFWPFIKLVCCMWLVLPIFNGAAYIHENFIRKHVKVGSHVSSNYPQNQRKALQMMSLDARKSVEKYIEKYGPDAFDKVVRAAEREAKKH
	Solyc12g089290.1.1	SlHVA22o	MQCNAGRFAGFKMIGSFLTRGLVMVFGYAYPAYECFKTVEMNKPDIQELRFWCQYWILIALLTVCERVGDAFVSWVPMYSEAKLAFIIYLWCPKTKGTTYVYDSFFRPVVLKHETEIDRNLLELRTRAGDMACLYWQNSASYVQTRFFDVLQFIASQSTPRPTQPQKQSSRGRQRTVTPPKCRSAAPATKVQTEKQAPPASTESSSEKEADIKEKVKPSQPPPVATPASSASSSNAQKTTPAEAHAQITKASSLSKTEVMQVDQVSSSDNKSAKPLVDTVMEDNITAKPVDTVMVEAVRVTRARSRRTRPAPNP
	Solyc10g082040.1.1	SlHVA22m	MLGNFITSVLILVLGYAYPAFECFKTIEKNKVEIHELRFWCQYWIIVGALRIFESFGDLFLSWLPMYGEAKLALFIYLWYPKIKGTSHIYDTILKPFVAKYETDIDRSLMEFRAKAWDLAIYYWQNCTEIGQAKFLQMLEYIASQSKRGTIHPKSEKQDETTHRSSSPTIDHKDFYGARAKLRRSNKGD
	Solyc10g047670.1.1	SlHVA22k	MDFLRFSLHFIDCLAWPVVALGYPICASIRAIETGSKYHMRKLVIYWTIFSFFSLFQHLFDKLIQWVPLWPYIKLITICWLVIPRFNGACYLYEVLVRPCLLVKWHDSISQFNSSCYVYLRLLCLCLSVNLRTVADWFNKPMEDRSLKNETFLSVVERYLEENGSDALEKLIANKYKDYSSKHHAEEIKPTDTSDEAGRITPNQTQCEGSGPVWEDITVMEHMAKHEAAEPKQVKSVKENPIIIEQKMTGLQVKELVVPADAEEIKLPEVISPNRVQTEWTCALCQMTTTSEQNMKSHLNGRKHKSKYEALKICEQTPKSNGSLPVPTKSNQLNLEQVKHAAAAQPFHSTNEAAEPKEVKSVKEHPIQIEKKTTGVQTKDTAFPAEAKEIKLPEIDSVK…
	Solyc04g081340.2.1	SlHVA22g	MNKPDIQQLRFWCQYWILVAMLTVCERFGDAFISWVPMYSEAKLAFVIYLWCPKTKGTTYVYDAFFKPVILRHEPEIDKSLLELRTRAGDMFFLYWQKAASYGQTRVFDILQYIASQSNPPPPTQTHRQSSRGRQPTASLNRRSSASATQVQAEEQAPRASSESSSEDEADSAEEAGSSKGPPPASTAAANAQKTTPSKSLVSTVAASLNTQKASPSKSLAEITKPSTSVETRVVQIDSVPPSATESVNPPAETALEEAVRVTRARSRKTRTSNNP
	Solyc04g076610.1.1	SlHVA22f	MGLISFLLISAKILISCSFWIFCRPSVTLLCPLYASIRAIESDKESSYEKCLQYWVLFGLTTVLELTLAKPLTGFSFWHYAKGLASLLLVLPQFGVASYVYMNFVKPCLSPNPHIEYVTEKNKSMPMELSCADSSLLMSHPRRVLQKYTTFGESDTQLLTCTKSSSNIAMKCSNYVDAAPRHVEKYKKDNLQSLVIYEAESSPKCDRTICPKKVQMDWSCPLCLVSVSSEKCLKQHIKGRKHKLKEDEQREHEMIMASKEAKLASKLEGNYLKDLLESLNQIKSLKFVELRGFNLPIRRPLRCCTWKKPKPGWTKLNTDGSIDRKRAGLGGLLRDYEGAAICACVSEVTCDDIFLVELLAIWRGLMLAVSIGIKMIWVESDSMGAVKAINKEQPHNQKA…
	Solyc11g010930.1.1	SlHVA22n	MEMVLQHVLEWIPIWYDVKLIFVAWLVFPHFRGAAFIYDKFVREKIIKRYRESSSSSPQHINKSPKAKSKTKFVDFITPKKGEHEAY
	Solyc01g007780.2.1	SlHVA22a	MTWLPMYSEAKLALIIYLWYPKTKGTRYIYDTLLKPYVSRHEPDIDRGFLEFRTRAFDLAIYYWQNCTELGQAKFFQLLDFASPSRRDSHLISEQRNGTDHSRRSPPPSAPPSPSSSSSFGFFRRSKPSSDRRQPPPPSPRSDRRQPQSPRSYSSHRSIY
Solanum. lycopersicoides	Solyd05g052440.1	SlydHVA22h	MGSDNNVLAVIAKNIDVLALPLISLVYPLYASIKAIETKSRADDRQWLTYWVLYSLITLFELSFSKLIEWFPIWSYAKLAAICWLVLPYFNGACYVYENFIRPFYRNPQVKIWYGPLKKDIFSKPDDVLTAAEKYIEEHGPQAFERLLAKADRDARTRRNNYMTFDDDYRY
	Solyd11g055150.1	SlydHVA22n	MLLYPLYASVVAIETSDKLDDEQWLAYWIFYSFLTLMEMVLQHVLEWIPIWYDVKLIFVAWLVFPQFRGAAFIYDKFVREKIIKRYRESSSSSPQHNNKSPKAKSNTKFVDFITTKKGEHEAY
	Solyd11g055100.1	SlydHVA22m	FVFLLSSSYIKLSIFSFLHLILYYKVFILIRRIMGYFWTLICYLHTIAGPVTMLLYPLYASVVAIETSDKLDDEQWLAYWIFYSFLTLMEMVLQHVLEWIPIWYDVKLIFVAWLVFPQFRGAAFIYDKFVREKIIKRYRESSSSS
	Solyd03g072250.1	SlydHVA22d	MAGMAMFASNLSSERITTFIGRNSEGFPDWFVKGIVLPVYSTFKAIETGNRNEQHKWLLYWAAYGSFSIVEAFTDKFLYWFPLYYHVKLAFLVWLQLPSAEGAKQLYTNHLRPFLMKHQARLDHILEIFHGELGKFISTHQAEIQFAKVLLGKTLLSVGNILQQPAQGRVVGTIEGPAEQVETSESEDES
	Solyd06g073510.1	SlydHVA22i	MGKFLTLMTHLHTLAGPSVMLLYPLYASVVAIESTSKLDDEQWLAYWILYSFLTLMEMLLQPMLQWIPIWYDLKLAMVAWLVLPQFRGAAFIYEKFVREKLITKYGARYFRDKSPPPVAVTPAKVSVKPNEDRTD
	Solyd03g077950.1	SlydHVA22e	MGGSGGGIVSLLKVIISNFDVLAGPVVSLVYPLYASIRAIETKSPVDDQQWLTYWILYSMITLFELTFAKLIEWLPFWSYAKLIATCWLVIPYFNGAAYVYEHYIRTYIVQRKAVNIWYVPRKKDVFSKPDDILTAAEKYIKEHGTQAFEEMIHKADGERKTHTSNYVFYDDDYRY
	Solyd12g070530.1	SlydHVA22o	MIGSFLTRGLVMVFGYAYPAYECFKTVEMNKPDIQELRFWCQYWILIALLTVCERVGDAFVSWVPMYSEAKLAFIIYLWCPKTKGTTYVYDSFFRPVVLKHETEIDRNLLELRTRAGDMACLYWQNSSSYVQTRFFDVLQFIASQSTPRPTQPQKQSSRGRQRTVTPPKRSPAAPATKVQTEKQTPPASTESSSEKEADKRKGEAFSTTSSSYPCYFCFLLKCTKTDSS
	Solyd12g070590.1	SlydHVA22p	MIGSFLTRGLVMVFGYAYPAYECFKTVEMNKPDIQELRFWCQYWILIALLTVCERVGDAFVSWVPMYSEAKLAFIIYLWCPKTKGTTYVYDSFFRPVVLKHETEIDRNLLELRTRAGDMACLYWQNSSSYVQTGFFDVLQFIASQSTPRPTQPQKQSSRGRQRTVTPPKRRSAAPATKVQTEKQTPPASTESSSEKEADTKEKVKPSQPPPVATPATSASSSNAQKPTPAEALAQITKASSLSKTQVMQIDQEPSSDNQSAKPLVDTVMEDNITAKPVDTVMVEAVRVTRARSRRTRPAPNP
	Solyd04g078410.1	SlydHVA22g	MFFLCQEFKMIGSFITRVLVMVFGYAYPAYECFKTVEMNKPDIQQLRFWCQYWILVAMLTVCERFGDAFISWVPMYSEAKLAFVIYLWCPKTKGTTYVYDAFFKPVILRHEPEIDKSLLELRTRAGDMFFLYWQKAASYGQTRVFDILQYIASQSNPPPPTQTQRQSSRGRQPTASLNRRSSASATQVQAEEQAPRASSESSSEDEADSAEEAGSSKGPPPASTAAANAQKATPSKSLVSTVAASLNTQKASPSKSLAEIAKPSTSVETRVVQIDSVPSSATESVNPPTETALEEAVRVTRARSRKTRTSNNP
	Solyd01g052910.1	SlydHVA22a	MLGELITSSLVLVLGYAYPAFECYKTIENSRVEIEELRFWCQYWIIVALLRIFESFGDVFMTWLPMYSELKLALIIYLWYPKTKGTRYIYDTLLKPYVSRHEPDIDRGFLEFRTRAFDLAIYYWQNCTELGQAKFFQLLDFASPSRRDSQLSSEVTLSPYVFSSKQSLTEMQNKTVYNNRLL
	Solyd10g061800.1	SlydHVA22l	MQVGLRLLFSPLASNIVVRTACCSVGVVLPVYSTFKAIEGRDENEQRKWLLYWAAYGSFSVVELFTDKFLYWFPLYYHMKFAFLVWLQLPTTDNPTDADRERASLAPLGAKTPNDRHAINCWFTTTIDGAPVDGAPKTQNFCRLWNDSEGARQMYMTHLRPFLLKHQARLDQVVGFLYGQMSKFVSVHQAEIKFVRALLMRTFLSANQFASGFIHPERRHVSGAIEERRQQFDTSDSDDEE
	Solyd10g059860.1	SlydHVA22k	MDFLRFSLHFIDCLAWPVVALGYPICASIRAIETGSKYHMRKLVIYWTIFSFISLFQHLFDKLIQWVPLRPYIKLITICWLVIPRFNGACYLYEVLVRPCLLIKWHDSISQFNSSCYVYLRLLCLCLSVNLRTVADWFNKPMEDQSLKNETFLSVVERYLEENGSDALEKLITNKYKDYSSEHHAEEIKPTDTSDNAGMITPNQTQCEGSGPVWEDITVMEHMAKHEAAEPKQVKSVKENPIIIEQKTTGVQVKELVVPADAEEIKLPDVTSSNRVQTEWTCALCQMTTTSEQNMKSHLNGRKHKAKYEGLKTCEQTPKGDGSLPVPTKSNQLNLEQVKHVAAAQPFHSANEAAEPKEVKSVKEHPIQIEKKTTGVQIKDTAFPADAKEIKLPGIDSVK…
	Solyd04g073650.1	SlydHVA22f	MTTLRSSLPSRLRQLLSSEGAIGPSIKLDSEPPPKIKAFIDKVIQCPLQDIAIPLSGFRWEYGKGNFHHWRPLFLHFDTYFKTYLCSRKDLGLSDNILGDDSPFPKQAVLQILRVMQIILENCHNKGSFSGLEHFMLLLASTDPEILIATLETLAVLVKINPSKLHASGKLVGCGTINSCLLSLAQGWGSKEEGLGLYYCVTVNERSQDEGLSLFPSNVENDGDKSLYHLGSTLYFELHSANAQSNAEAEDGAVSTSMSVINIPDLHVRKEEDLSLMKFCIEQYNVPPAQRFALLTRIRYAHAFRSPRVCRLYSKICLLAFIVLVQASDSHDELASFFANEPEYTNELIRIVRSEETISGNVRTLAMNALGAQLAAYASSHERARILSGSSISFAGGNR…
	Solyd10g052770.1	SlydHVA22j	MRAIESPSPLDDQQWLTYWVLYSFITLFELPFWPFIKLVCCMWLVLPIFNGAAYIHENFIRKHVKVGSHVSSNYPQNQRKALQMMSLDARKSVERYIEKYGPDAFDKVVRAAEREAKKH
	Solyd01g086740.1	SlydHVA22b	MDLVSVTIACIKLLAWPMLALGYPLFVTIRAIEAGCVYDKRKVATYWIMVSLWSYLRLVFMCWLVIPQLNGAFYLYQIIVHPYLQFKLPNAITLLCSEWLKKLKKHSVSINKETFLAVAESCLDENDSLIANKPVCIEGSQILGDIQEMECTAKCNAVESNQIENISTSAIQVISKSVIPAVVKLPDTSSSSLVAFQNRWTCEICQVTVRSELTLLSHLRGRKHSAKAMLWCTFCNLRVSGEIDMIAHLKGKRHLAKLQQSFTNSGVNLARWNDISKLRSPTKEALDPVNEKNGNGTGIGTLIPIL
	Solyd03g070260.1	SlydHVA23c	MACLLDSILFSYSYGDASSTYSTMVKLGMVAWLVLPQFRGAAFIYNKFVREKLIKKYGSSYIQHKSQSPDGKNKNKIVDFITLKKGDH
Solanum. Pimpinellifolium	Sopen05g003250.1	SpHVA22g	MGSDNNVLAVVAKNIDVLALPLISLVYPLYTSIKAIETKSRADDRQWLTYWVLYSLITLFELSFSKLIEWFPIWSYAKLAAICWLVLPYFNGACYVYENFIRPFYRNPQVKIWYVPLKKDIFSKPDDVLTAAEKYIEEHGPQAFERLLAKADRDARTRRNNYMTFDDDYRY
	Sopen11g005670.1	SpHVA22m	MGHFWTLICYLHTLAGPVTMLLYPLYASVVAIETSDKLDDEQWLAYWIFYSFLTLMEMVLQHVLEWIPIWYDVKLIFVAWLVFPQFRGAAFIYDKFVREKIIKRYRESSSSSPQHINKSPKAKSKTKFVDFITPKKGEHEAY
	Sopen03g028180.1	SpHVA22b	MSKLWALLTHLHALAGPVVMLLYPLYASVIAIESTSKLDDEQWLAYWILYSFLTLMEMLLQPILQWIPIWYEVKLGMVAWLVLPQFRGAAFIYNKFVREKLIKKYGSSYIQHKSQSPDGKTKNKIVDFITLKKGDH
	Sopen04g006560.1	SpHVA22e	MGHLWTLITSLHTLAGPVMMLIYPLYASIVALESTSKLDDEQWLAYWILYSFLTLVEMLFQPILNWIPIWYDVKLIGVAWLVLPQFRGATFIYETCVREKLIMNKYGDQGKSKKKSVHFMTPEKGEDEAYD
	Sopen03g030110.1	SpHVA22c	MGLKLLLSPLNTNVIVRTACCSVGIVLPVYSTFKAIETGNRNEQHKWLLYWAAYGSFSIVEAFTDKFLYWFPLYYHVKLAFLVWLQLPSAEGAKQLYTNHLRPFLMKHQARLDHILELFHGELGKFISTHQAEIQFAKVLLGKTLLSVGNILQQPAQGRVVGTIEGPAEQVETSESEDES
	Sopen06g029050.1	SpHVA22h	MGKFLTLMTHLHTLAGPSVMLLYPLYASVVAIESTSKLDDEQWLAYWILYSFLTLMEMLLQPMLQWIPIWYDLKLAMVAWLVLPQFRGAAFIYEKFVREKLITKYGARYFRDKSPPPVAVSPAKVSVKTSEDRTD
	Sopen10g022980.1	SpHVA22k	MDPEVGLRLLFSPLASNIVVRTACCSVGVVLPVYSTFKAIEGRDENEQRKWLLYWAAYGSFSVVELFTDKFLYWFPLYYHMKFAFLVWLQLPTTDGARQMYMTHLRPFLLKHQARLDQVVGFLYGQMSKFVSMHQAEIKFVRALLMRTFVSANQFASGFIHPERRHVSGAIEERRQQFDTSDSDDEE
	Sopen03g035280.1	SpHVA22d	MGGSGGGIVSLLKVIISNFDVLAGPVVSLVYPLYASIRAIETKSPVDDQQWLTYWILYSMITLFELTFAKLIEWLPFWSYAKLIATCWLVIPYFNGAAYVYEHYIRTYIVQRKAVNIWYVPRKKDVFSKPDDILTAAEKYIKEHGTQAFEEMIHKADGERKTHTSNYVFYDDDYRY
	Sopen10g003720.1	SpHVA22i	MGAIGTMAKSLNALIGPGVMLLYPLYSSMRAIESPSPLDDQQWLTYWVLYSFITLFELSCWKVLQWLPFWPFIKLVCCMWLVLPIFNGAAYIHENFIRKHVKVGSHVSSNYPQNQRKALQMMSLDARKSVEKYIEKYGPDAFDKVVRAAEKEAKKH
	Sopen12g031160.1	SpHVA22n	MIGSFLTRGLVMVFGYAYPAYECFKTVEMNKPDIQELRFWCQYWILIALLTVCERVGDAFVSWVPMYSEAKLAFIIYLWCPKTKGTTYVYDSFFRPVVLKHETEIDRNLLELRTRAGDMACLYWQNSASYVQTRFFDVLQFIASQSTPRPTQPQKQSSRGRQRTVTPPKRRSAAPATKVQTEKQAPPASTESSSEKEADTKEKVKPSQPPPVATPASSASSSNAQKTTPAEAHAQITKASSLSKTQVMQVDQVSSSDNKSAKPLVDTVMEDNITAKPVDTVMVEAVRVTRARSRRTRPAPNP
	Sopen04g034960.1	SpHVA22f	MIGSFITRVLVMVFGYAYPAYECFKTVEMNKPDIQQLRFWCQYWILVAMLTVCERFGDAFISWVPMYSEAKLAFVIYLWCPKTKGTTYVYDAFFKPVILRHEPEIDKSLLELRTRAGDMFFLYWQKAASYGQTRVFDILQYIASQSNPPPPTQTQRQSSRGRQPTASLNRRSSASATQVQAEEQAPRASSESSSEDEADSAEEAGSSKGPPPASTAAANAQKATPSKSLVSTVAASLNTQKASPSKSLAEITKPSTSFETRVVQIDSVPPSATESVNPPAEAALEEAVRVTRARSRKTRTSNNP
	Sopen10g032550.1	SpHVA22l	MLGNFITSVLILVLGYAYPAFECFKTIEKNKVEIHELRFWCQYWIIVGALRIFESFGDLFLSWLPMYGEAKLALFIYLWYPKIKGTSHIYDTILKPFVAKYETDIDRSLMEFRAKAWDLAIYYWQNCTEIGQAKFLQMLEYVASQSKRGTLHPKSEKQDETTHRSPSPLDDKDFYGARAKLRRSNKGD
	Sopen10g018090.1	SpHVA22j	MDFLRFSLHFIDCLAWPVVALGYPICASIRAIETGSKYHMRKLVIYWTIFSLFSLFQHLFDKLIQWVPLWPYIKLITICWLVIPRFNGACYLYEVLVRPCLLVKWHDSISQFNSSCYVYLRLLCLCLSVNLRTVADWFNKPMEDRSLKNETFLSVVERYLEENGSDALEKLIANKYKDYSSKHHAEEIKPTDTSDEAGRITPNQTQCEGSGPVWEDITVMEHMAKHEAAEPKQVKSVKENPIIVERKTTGVQVNELVVPADAEEIKLPEVISPNRVQTEWTCALCQMTTTSEQNMKSHLNGRKHKAKYEALKTCEQTPKSNGSLPVPTKSNQLNLEQVKHAAAAQPFHSTNEAAEPKEVKSVKEHPIQIEKKTTGVQIKDTAFPAEAKEIKLPEIDSVK…
	Sopen01g003320.1	SpHVA22a	MYSEAKLALIIYLWYPKTKGTRYIYDTLLKPYVSRHEPDIDRGFLEFRTRAFDLAIYYWQNCTELGQAKFFQLLDFASPSRRDSHLISEQRNGTDHSRRSPPPSASPPSSSSSSFGFFRRSKPSSDRRQPPPPSPRSDRRQPQSPRSYSSHRSIY
