# Supplementary material for: Genome-wide identification and analysis of the evolution and expression pattern of the HVA22 gene family in three wild species of tomatoes
Source: PeerJ. 2023 Feb 13;11:e14844. doi: 10.7717/peerj.14844 (PMC9933743; doi:10.7717/peerj.14844)
Supplement: Table S4 [file peerj-11-14844-s005.xlsx]

## Sheet: 茄科
Table S4. Solanum HVA22 protein sequences used for phylogenetic tree construction.
Organism	Gene ID	Gene name	Sequence
Solaunm pimpinellifolium	Spim05g006320.1.1	SpiHVA22h	MGSDNNVLAVIAKNIDVLALPLISLVYPLYTSIKAIETKSRADDRQWLTYWVLYSLITLFELSFSKLIEWFPIWSYAKLAAICWLVLPYFNGACYVYENFIRPFYRNPQVKIWYVPLKKDIFSKPDDVLTAAEKYIEEHGPQAFERLLAKADRDARTRRNNYMTFDDDYRY*
	Spim03g025310.1.1	SpiHVA22c	MQMGLKLLLSPLNTNVIVRTACCSVGIVLPVYSTFKAIETGNRNEQHKWLLYWAAYGSFS IVEAFTDKFLYWFPLYYHVKLAFLVWLQLPSAEGAKQLYTNHLRPFLMKHQARLDHILEL FHGELGKFISTHQAEIQFAKVLLGKTLLSVGNILQQPAQGRVVGTIEGPAEQVETSESED ES
	Spim06g022990.1.1	SpiHVA22i	MSKLWALLTHLHALAGPVVMLLYPLYASVIAIESTSKLDDEQWLAYWILYSFLTLMEMLL QPMLQWIPIWYEVKLGMVAWLVLPQFRGAAFIYNKFVREKLIKKYGSSYIQHKSQSPDGK TKNKIVDFITLKK
	Spim06g026920.1.1	SpiHVA22j	MGKFLTLMTHLHTLAGPSVMLLYPLYASVVAIESTSKLDDEQWLAYWILYSFLTLMEMLL QPMLQWIPIWYDLKLAMVAWLVLPQFRGAAFIYEKFVREKLINKYGARYFRDKSPPPVAV SPAKVSVKTSEDRTD
	Spim11g010400.1.1	SpiHVA22o	INLSIFSFLLLLILYYKVFILIRRIMGHFWTLICYLHTLAGPVTMLLYPLYASVVAIETS DKLDYEQWLAYWIFYSFLTLMEMVLQHVLEWIPIWYDVKLIFVAWLVFPQFRGAAFIYDK FVREKIIKRYRESSSSSPQHINKSPKAKSKTKFVDFITPKKGEHEAY
	Spim03g033180.1.1	SpiHVA22d	MGGSGGGIVSLLKVIISNFDVLAGPVVSLVYPLYASIRAIETKSPVDDQQWLTYWILYSM ITLFELTFAKLIEWLPFWSYAKLIATCWLVIPYFNGAAYVYEHYIRTYIVQRKAVNIWYV PRKKDVFSKPDDILTAAEKYIKEHGTQAFEEMIHKADGERKTHTSNYVFYDDDYRY
	Spim04g011050.1.1	SpiHVA22e	MLCRYASIVALESTSKLDDEQWLAYWILYSFLTLVEMLFQPILNWIPIWYDVKLIGVAWL VLPQFRGATFIYETYVREKLIMNKYGDQGKSKKKSVHFMTPEKVS
	Spim10g007900.1.1	SpiHVA22l	MGAIGTIAKSLNALIGPGVMLLYPLYSSMRAIESPSPLDDQQWLTYWVLYSFITLFELSC WKVLQWLPFWPFIKLVCCMWLVLPIFNGAAYIHENFIRKHVKVGSHVSSNYPQNQRKALQ MMSLDARKSVEKYIEKYGPDAFDKVVRAAEREAKKH
	Spim04g032680.1.1	SpiHVA22g	MIGSFITRVLVMVFGYAYPAYECFKTVEMNKPDIQQLRFWCQYWILVAMLTVCERFGDAF ISWVPMYSEAKLAFVIYLWCPKTKGTTYVYDAFFKPVILRHEPEIDKSLLELRTRAGDMF FLYWQKAASYGQTRVFDILQYIASQSNPPPPTQLCCDATPQSPSLIVRADLKTQRQSSRG RQPTASLNRRSSASATQVQAEEQAPRASSESSSEDEADSAEEAGSSKGPPPASTAAANAQ KATPSKSLVSTVAASLNTQKASPSKSLAEITKPSTSVETRVVQIDSVPPSATESVNPPAE TALEEAVRVTRARSRKTRTSNNP
	Spim01g007550.1.1	SpiHVA22a	MLGELITSSLVLVLGYAYPAFECYKTVENSRVEIEELRFWCQYWIIVALLRIFESFGDVF MTWLPMYSEAKLALIIYLWYPKTKGTRYIYDTLLKPYVSRHEPDIDRGFLEFRTRAFDLA IYYWQNCTELGQAKFFQLLDFASPSRRDSHLISEIEGNHNLRGLTPLTGPYTKPSRPEYT
	Spim09g019680.1.1	SpiHVA22k	MQVGLRLLFSPLASNIVVRTACCSVGVVLPVYSTFKAIEGRDENEQRKWLLYWAAYGSFS VVELFTDKFLYWFPLYYHMKFAFLVWLQLPTTDHKSYVANVPNQFYWLLPNALTTLNMLM QGFRKLGELYADTMNSCFIMGARQMYMTHLRPFLLKHQARLDQVVGFLYGQMSKFVSMHQ AEIKFVRALLMRTFVSANQFASGFIHPERRHVSGAIEERRQQYDTSDSDDEEFLMLNSRS T
	Spim10g015050.1.1	SpiHVA22m	MDFLRFSLHFIDCLAWPVVALGYPICASIRAIETGSKYHMRKLVIYWTIFSFFSLFQHLF DKLIQWVPLWPYIKLITICWLVIPRFNGACYLYEVLVRPCLLVKWHDSISQFNSSCYVYL RLLCLCLSVNLRTVADWFNKPMEDRSLKNETFLSVVERYLEENGSDALEKLIANKVCRTL LQQGVARSLLNWKYACFDVTSYKDYSSKHHAEEIKPTDTSDEAGRITPNQTQCEGSGPVW EDITVMEHMAKHEAAEPKQVKSVKENPIIIEQKMTGLQVKELVVPADAEEIKLPEVISPN RVQTEWTCALCQMTTTSEQNMKSHLNGRKHKSKYEALKTCEQTPKSNGSLPVPTKSNQLN LEQVKHAAAAQPFHSTNEAAEPKESSKNNVYAV…
	Spim04g027770.1.1	SpiHVA22f	MHVKIK*K*KSKKNWFNKRKQELRKVTMGLISFLLISAKILISCSFWIFCRPSVTLLCPL YASIRAIESDKESSYEKCLQYWVLFGLTTVLELTLAKPLTGFSFWHYAKGLASLLLVLPQ FGVASYVYMNFVKPCLSPNPHIEYVTEKNKSMPMELSCADSSLLMSHPRRVLQKYTTFGE SDTQLLTCTKSSSNIAMKCSNYVDAAPRHVEKYKKDNLQSLVIYEAESSPKCDRTICPKK VQMDWSCPLCLVSVSSEKCLKQHIKGRKHKLKEDEQREHEMIMASKEAKLASKLEGNYLK DLLESLNQIKSLKFVELRGFNLPIRRPLRCCTWKKPKPGWTKLNTDGSIDRKRAGLGGLL RDYEGAAICACVSEVTCDDIFLVELLAIWRGLM…
	Spim01g044830.1.1	SpiHVA22b	MDLLSVTIVCIKLLAWPMLSLGYPLFVTIRAIEAGSVYDKRKVATYWIVFFLISLFENVF AKFVEWVFLWWYVRSLFMCWLVIPQLNGAFYLYQIFVHPYLQFKLPNAITHLCSEWLKKL KKHSVSINKETFLAVAESCLDENDSLIANKIENISTSAIQVLSKPVIPAVAICPDTSSSL AVFQSRWTCEICQVTVRSELTLQSHLRGRKHRAEAMLWCTFCNLRVSGEIDMIAHLKGKR HLAKLQETYTDSETS
	Spim10g025730.1.1	SpiHVA22n	MFVFRIIVGALRIFESFGDLFLSWLPMYGEAKLALFIYLWYPKIKGTSHIYDTILKPFVA KYETDIDRSLMEFRAKAWDLAIYYWQNCTEIGQAKFLQMLEYIASQSKRGTIHPKSEKQD ETTHRSSSPTIDDKDFYGARAKLRRSNKGD
Solaunm pennellii	Sopen05g003250.1	SpHVA22g	MGSDNNVLAVVAKNIDVLALPLISLVYPLYTSIKAIETKSRADDRQWLTYWVLYSLITLF ELSFSKLIEWFPIWSYAKLAAICWLVLPYFNGACYVYENFIRPFYRNPQVKIWYVPLKKD IFSKPDDVLTAAEKYIEEHGPQAFERLLAKADRDARTRRNNYMTFDDDYRY
	Sopen11g005670.1	SpHVA22m	MGHFWTLICYLHTLAGPVTMLLYPLYASVVAIETSDKLDDEQWLAYWIFYSFLTLMEMVL QHVLEWIPIWYDVKLIFVAWLVFPQFRGAAFIYDKFVREKIIKRYRESSSSSPQHINKSP KAKSKTKFVDFITPKKGEHEAY
	Sopen03g028180.1	SpHVA22b	MSKLWALLTHLHALAGPVVMLLYPLYASVIAIESTSKLDDEQWLAYWILYSFLTLMEMLL QPILQWIPIWYEVKLGMVAWLVLPQFRGAAFIYNKFVREKLIKKYGSSYIQHKSQSPDGK TKNKIVDFITLKKGDH
	Sopen04g006560.1	SpHVA22e	MGHLWTLITSLHTLAGPVMMLIYPLYASIVALESTSKLDDEQWLAYWILYSFLTLVEMLF QPILNWIPIWYDVKLIGVAWLVLPQFRGATFIYETCVREKLIMNKYGDQGKSKKKSVHFM TPEKGEDEAYD
	Sopen03g030110.1	SpHVA22c	MGLKLLLSPLNTNVIVRTACCSVGIVLPVYSTFKAIETGNRNEQHKWLLYWAAYGSFSIV EAFTDKFLYWFPLYYHVKLAFLVWLQLPSAEGAKQLYTNHLRPFLMKHQARLDHILELFH GELGKFISTHQAEIQFAKVLLGKTLLSVGNILQQPAQGRVVGTIEGPAEQVETSESEDES
	Sopen06g029050.1	SpHVA22h	MGKFLTLMTHLHTLAGPSVMLLYPLYASVVAIESTSKLDDEQWLAYWILYSFLTLMEMLL QPMLQWIPIWYDLKLAMVAWLVLPQFRGAAFIYEKFVREKLITKYGARYFRDKSPPPVAV SPAKVSVKTSEDRTD
	Sopen10g022980.1	SpHVA22k	MDPEVGLRLLFSPLASNIVVRTACCSVGVVLPVYSTFKAIEGRDENEQRKWLLYWAAYGS FSVVELFTDKFLYWFPLYYHMKFAFLVWLQLPTTDGARQMYMTHLRPFLLKHQARLDQVV GFLYGQMSKFVSMHQAEIKFVRALLMRTFVSANQFASGFIHPERRHVSGAIEERRQQFDT SDSDDEE
	Sopen03g035280.1	SpHVA22d	MGGSGGGIVSLLKVIISNFDVLAGPVVSLVYPLYASIRAIETKSPVDDQQWLTYWILYSM ITLFELTFAKLIEWLPFWSYAKLIATCWLVIPYFNGAAYVYEHYIRTYIVQRKAVNIWYV PRKKDVFSKPDDILTAAEKYIKEHGTQAFEEMIHKADGERKTHTSNYVFYDDDYRY
	Sopen10g003720.1	SpHVA22i	MGAIGTMAKSLNALIGPGVMLLYPLYSSMRAIESPSPLDDQQWLTYWVLYSFITLFELSC WKVLQWLPFWPFIKLVCCMWLVLPIFNGAAYIHENFIRKHVKVGSHVSSNYPQNQRKALQ MMSLDARKSVEKYIEKYGPDAFDKVVRAAEKEAKKH
	Sopen12g031160.1	SpHVA22n	MIGSFLTRGLVMVFGYAYPAYECFKTVEMNKPDIQELRFWCQYWILIALLTVCERVGDAF VSWVPMYSEAKLAFIIYLWCPKTKGTTYVYDSFFRPVVLKHETEIDRNLLELRTRAGDMA CLYWQNSASYVQTRFFDVLQFIASQSTPRPTQPQKQSSRGRQRTVTPPKRRSAAPATKVQ TEKQAPPASTESSSEKEADTKEKVKPSQPPPVATPASSASSSNAQKTTPAEAHAQITKAS SLSKTQVMQVDQVSSSDNKSAKPLVDTVMEDNITAKPVDTVMVEAVRVTRARSRRTRPAP NP
	Sopen04g034960.1	SpHVA22f	MIGSFITRVLVMVFGYAYPAYECFKTVEMNKPDIQQLRFWCQYWILVAMLTVCERFGDAF ISWVPMYSEAKLAFVIYLWCPKTKGTTYVYDAFFKPVILRHEPEIDKSLLELRTRAGDMF FLYWQKAASYGQTRVFDILQYIASQSNPPPPTQTQRQSSRGRQPTASLNRRSSASATQVQ AEEQAPRASSESSSEDEADSAEEAGSSKGPPPASTAAANAQKATPSKSLVSTVAASLNTQ KASPSKSLAEITKPSTSFETRVVQIDSVPPSATESVNPPAEAALEEAVRVTRARSRKTRT SNNP
	Sopen10g032550.1	SpHVA22l	MLGNFITSVLILVLGYAYPAFECFKTIEKNKVEIHELRFWCQYWIIVGALRIFESFGDLF LSWLPMYGEAKLALFIYLWYPKIKGTSHIYDTILKPFVAKYETDIDRSLMEFRAKAWDLA IYYWQNCTEIGQAKFLQMLEYVASQSKRGTLHPKSEKQDETTHRSPSPLDDKDFYGARAK LRRSNKGD
	Sopen10g018090.1	SpHVA22j	MDFLRFSLHFIDCLAWPVVALGYPICASIRAIETGSKYHMRKLVIYWTIFSLFSLFQHLF DKLIQWVPLWPYIKLITICWLVIPRFNGACYLYEVLVRPCLLVKWHDSISQFNSSCYVYL RLLCLCLSVNLRTVADWFNKPMEDRSLKNETFLSVVERYLEENGSDALEKLIANKYKDYS SKHHAEEIKPTDTSDEAGRITPNQTQCEGSGPVWEDITVMEHMAKHEAAEPKQVKSVKEN PIIVERKTTGVQVNELVVPADAEEIKLPEVISPNRVQTEWTCALCQMTTTSEQNMKSHLN GRKHKAKYEALKTCEQTPKSNGSLPVPTKSNQLNLEQVKHAAAAQPFHSTNEAAEPKEVK SVKEHPIQIEKKTTGVQIKDTAFPAEAKEIKLP…
	Sopen01g003320.1	SpHVA22a	MYSEAKLALIIYLWYPKTKGTRYIYDTLLKPYVSRHEPDIDRGFLEFRTRAFDLAIYYWQ NCTELGQAKFFQLLDFASPSRRDSHLISEQRNGTDHSRRSPPPSASPPSSSSSSFGFFRR SKPSSDRRQPPPPSPRSDRRQPQSPRSYSSHRSIY
Solaunm lycopersicoides	Solyd05g052440.1	SlydHVA22h	MGSDNNVLAVIAKNIDVLALPLISLVYPLYASIKAIETKSRADDRQWLTYWVLYSLITLFELSFSKLIEWFPIWSYAKLAAICWLVLPYFNGACYVYENFIRPFYRNPQVKIWYGPLKKDIFSKPDDVLTAAEKYIEEHGPQAFERLLAKADRDARTRRNNYMTFDDDYRY.
	Solyd11g055150.1	SlydHVA22n	MLLYPLYASVVAIETSDKLDDEQWLAYWIFYSFLTLMEMVLQHVLEWIPIWYDVKLIFVAWLVFPQFRGAAFIYDKFVREKIIKRYRESSSSSPQHNNKSPKAKSNTKFVDFITTKKGEHEAY.
	Solyd11g055100.1	SlydHVA22m	FVFLLSSSYIKLSIFSFLHLILYYKVFILIRRIMGYFWTLICYLHTIAGPVTMLLYPLYASVVAIETSDKLDDEQWLAYWIFYSFLTLMEMVLQHVLEWIPIWYDVKLIFVAWLVFPQFRGAAFIYDKFVREKIIKRYRESSSSS
	Solyd03g072250.1	SlydHVA22d	MAGMAMFASNLSSERITTFIGRNSEGFPDWFVKGIVLPVYSTFKAIETGNRNEQHKWLLYWAAYGSFSIVEAFTDKFLYWFPLYYHVKLAFLVWLQLPSAEGAKQLYTNHLRPFLMKHQARLDHILEIFHGELGKFISTHQAEIQFAKVLLGKTLLSVGNILQQPAQGRVVGTIEGPAEQVETSESEDES.
	Solyd06g073510.1	SlydHVA22i	MGKFLTLMTHLHTLAGPSVMLLYPLYASVVAIESTSKLDDEQWLAYWILYSFLTLMEMLLQPMLQWIPIWYDLKLAMVAWLVLPQFRGAAFIYEKFVREKLITKYGARYFRDKSPPPVAVTPAKVSVKPNEDRTD.
	Solyd03g077950.1	SlydHVA22e	MGGSGGGIVSLLKVIISNFDVLAGPVVSLVYPLYASIRAIETKSPVDDQQWLTYWILYSMITLFELTFAKLIEWLPFWSYAKLIATCWLVIPYFNGAAYVYEHYIRTYIVQRKAVNIWYVPRKKDVFSKPDDILTAAEKYIKEHGTQAFEEMIHKADGERKTHTSNYVFYDDDYRY.
	Solyd12g070530.1	SlydHVA22o	MIGSFLTRGLVMVFGYAYPAYECFKTVEMNKPDIQELRFWCQYWILIALLTVCERVGDAFVSWVPMYSEAKLAFIIYLWCPKTKGTTYVYDSFFRPVVLKHETEIDRNLLELRTRAGDMACLYWQNSSSYVQTRFFDVLQFIASQSTPRPTQPQKQSSRGRQRTVTPPKRSPAAPATKVQTEKQTPPASTESSSEKEADKRKGEAFSTTSSSYPCYFCFLLKCTKTDSS.
	Solyd12g070590.1	SlydHVA22p	MIGSFLTRGLVMVFGYAYPAYECFKTVEMNKPDIQELRFWCQYWILIALLTVCERVGDAFVSWVPMYSEAKLAFIIYLWCPKTKGTTYVYDSFFRPVVLKHETEIDRNLLELRTRAGDMACLYWQNSSSYVQTGFFDVLQFIASQSTPRPTQPQKQSSRGRQRTVTPPKRRSAAPATKVQTEKQTPPASTESSSEKEADTKEKVKPSQPPPVATPATSASSSNAQKPTPAEALAQITKASSLSKTQVMQIDQEPSSDNQSAKPLVDTVMEDNITAKPVDTVMVEAVRVTRARSRRTRPAPNP.
	Solyd04g078410.1	SlydHVA22g	MFFLCQEFKMIGSFITRVLVMVFGYAYPAYECFKTVEMNKPDIQQLRFWCQYWILVAMLTVCERFGDAFISWVPMYSEAKLAFVIYLWCPKTKGTTYVYDAFFKPVILRHEPEIDKSLLELRTRAGDMFFLYWQKAASYGQTRVFDILQYIASQSNPPPPTQTQRQSSRGRQPTASLNRRSSASATQVQAEEQAPRASSESSSEDEADSAEEAGSSKGPPPASTAAANAQKATPSKSLVSTVAASLNTQKASPSKSLAEIAKPSTSVETRVVQIDSVPSSATESVNPPTETALEEAVRVTRARSRKTRTSNNP.
	Solyd01g052910.1	SlydHVA22a	MLGELITSSLVLVLGYAYPAFECYKTIENSRVEIEELRFWCQYWIIVALLRIFESFGDVFMTWLPMYSELKLALIIYLWYPKTKGTRYIYDTLLKPYVSRHEPDIDRGFLEFRTRAFDLAIYYWQNCTELGQAKFFQLLDFASPSRRDSQLSSEVTLSPYVFSSKQSLTEMQNKTVYNNRLL.
	Solyd10g061800.1	SlydHVA22l	MQVGLRLLFSPLASNIVVRTACCSVGVVLPVYSTFKAIEGRDENEQRKWLLYWAAYGSFSVVELFTDKFLYWFPLYYHMKFAFLVWLQLPTTDNPTDADRERASLAPLGAKTPNDRHAINCWFTTTIDGAPVDGAPKTQNFCRLWNDSEGARQMYMTHLRPFLLKHQARLDQVVGFLYGQMSKFVSVHQAEIKFVRALLMRTFLSANQFASGFIHPERRHVSGAIEERRQQFDTSDSDDEE.
	Solyd10g059860.1	SlydHVA22k	MDFLRFSLHFIDCLAWPVVALGYPICASIRAIETGSKYHMRKLVIYWTIFSFISLFQHLFDKLIQWVPLRPYIKLITICWLVIPRFNGACYLYEVLVRPCLLIKWHDSISQFNSSCYVYLRLLCLCLSVNLRTVADWFNKPMEDQSLKNETFLSVVERYLEENGSDALEKLITNKYKDYSSEHHAEEIKPTDTSDNAGMITPNQTQCEGSGPVWEDITVMEHMAKHEAAEPKQVKSVKENPIIIEQKTTGVQVKELVVPADAEEIKLPDVTSSNRVQTEWTCALCQMTTTSEQNMKSHLNGRKHKAKYEGLKTCEQTPKGDGSLPVPTKSNQLNLEQVKHVAAAQPFHSANEAAEPKEVKSVKEHPIQIEKKTTGVQIKDTAFPADAKEIKLPGIDSVK…
	Solyd04g073650.1	SlydHVA22f	MTTLRSSLPSRLRQLLSSEGAIGPSIKLDSEPPPKIKAFIDKVIQCPLQDIAIPLSGFRWEYGKGNFHHWRPLFLHFDTYFKTYLCSRKDLGLSDNILGDDSPFPKQAVLQILRVMQIILENCHNKGSFSGLEHFMLLLASTDPEILIATLETLAVLVKINPSKLHASGKLVGCGTINSCLLSLAQGWGSKEEGLGLYYCVTVNERSQDEGLSLFPSNVENDGDKSLYHLGSTLYFELHSANAQSNAEAEDGAVSTSMSVINIPDLHVRKEEDLSLMKFCIEQYNVPPAQRFALLTRIRYAHAFRSPRVCRLYSKICLLAFIVLVQASDSHDELASFFANEPEYTNELIRIVRSEETISGNVRTLAMNALGAQLAAYASSHERARILSGSSISFAGGNR…
	Solyd10g052770.1	SlydHVA22j	MRAIESPSPLDDQQWLTYWVLYSFITLFELPFWPFIKLVCCMWLVLPIFNGAAYIHENFIRKHVKVGSHVSSNYPQNQRKALQMMSLDARKSVERYIEKYGPDAFDKVVRAAEREAKKH.
	Solyd01g086740.1	SlydHVA22b	MDLVSVTIACIKLLAWPMLALGYPLFVTIRAIEAGCVYDKRKVATYWIMVSLWSYLRLVFMCWLVIPQLNGAFYLYQIIVHPYLQFKLPNAITLLCSEWLKKLKKHSVSINKETFLAVAESCLDENDSLIANKPVCIEGSQILGDIQEMECTAKCNAVESNQIENISTSAIQVISKSVIPAVVKLPDTSSSSLVAFQNRWTCEICQVTVRSELTLLSHLRGRKHSAKAMLWCTFCNLRVSGEIDMIAHLKGKRHLAKLQQSFTNSGVNLARWNDISKLRSPTKEALDPVNEKNGNGTGIGTLIPIL.
	Solyd03g070260.1	SlydHVA23c	MACLLDSILFSYSYGDASSTYSTMVKLGMVAWLVLPQFRGAAFIYNKFVREKLIKKYGSSYIQHKSQSPDGKNKNKIVDFITLKKGDH.
Arabidopsis thaliana	AT5G50720.1	AtHVA22j	MTKLWTSLSALHSLAGPVVMLLYPLYASVIAIESPSKVDDEQWLAYWILYSFLTLSELILQSLLEWIPIWYTAKLVFVAWLVLPQFRGAAFIYNKVVREQFKKYGILKPKVEHQAE
	AT1G74520.1	AtHVA22c	MGSGAGNFLKVLLRNFDVLAGPVVSLVYPLYASVQAIETQSHADDKQWLTYWVLYSLLTLIELTFAKLIEWLPIWSYMKLILTCWLVIPYFSGAAYVYEHFVRPVFVNPRSINIWYVPKKMDIFRKPDDVLTAAEKYIAENGPDAFEKILSRADKSKRYNKHEYESYETMYGEGYQY
	AT1G69700.1	AtHVA22b	MPSNSGDDNVLQVLIKNFDVLALPLVTLVYPLYASVKAIETRSLPEDEQWLTYWVLYALISLFELTFSKPLEWFPIWPYMKLFGICWLVLPQFNGAEHIYKHFIRPFYRDPQRATTKIWYVPHKKFNFFPKRDDDDILTAAEKYMEQHGTEAFERMIVKKDSYERGRSSRGINNHMIFDDDYRY
	AT4G24960.1	AtHVA22g	MDKFWTFLTALHSGAGPIVMLLYPLYASVIAMESTTKVDDEQWLAYWIIYSFLSLTELILQSLIEWIPIWYTVKLVFVAWLVLPQFQGAAFIYNRVVREQFKKHGVLRSTHSKPTKPNILHSIFPHREGHEAHSH
	AT4G36720.1	AtHVA22h	MSGFASQIPSMALLGSGLTGEVGLRVLFSPLSSNIVLRTACCSIGIGLPVYSTFKAIESGDENEQQKMLIYWAAYGSFSLVEVFTDKIISWFPLYYHVKFAFLVWLQLPTVEGSKQIYNNQIRPFLLRHQARVDQLVDGVYGEMVKVVRSHQGEIRFVRAMIAKILGSVNEDAPRLGEIANGSPVSETNSDSESDSNHED
	AT5G42560.1	AtHVA22i	MIGSFLTRGLVMVLGYAYPAYECYKTVEKNRPEIEQLRFWCQYWILVACLTVFERVGDAFVSWVPMYSEAKLAFFIYLWYPKTRGTTYVYESFFRPYLSQHENDIDHSLLELRTRAGDMAVIYWQRVASYGQTRILEILQYVAAQSTPRPQPPQKRGGRANQAPAKPKKAPVPQSEPEEVSLSSSSSSSSSENEGNEPTRKVSGPSRPRPTVTSVPAADPKNAGTTQIAQKSVASPIVNPPQSTTQVEPMQIEEVEGEAESGNENPNPEGPKETVMEETIRMTRGRLRKTRSEESR
	AT1G19950.1	AtHVA22a	MIGSFLTRGLVMVFGYAYPAYECYKAVEKNKPEMQQLRFWCQYWILVAALTIFERVGDALASWVPLYCEAKLAFFIYLWFPKTRGTTYVYDSFFQPYVAKHENEIDRSLIELRTKAGDLAVIYCRKAVSYGQTRIVEILHFVALQSTPKPKPKEKKQAAAPEEEEQKQPDLKATSQAASSNPQVRLQSKKPQLVTKEPISPKPLSSPRKQQQLQTETKEAKASVSQTKLTTLTPPGPPPPPPPPPPSPTTAAKRNADPAQPSPTEAEEASQTVAALPEPASEIQRASSSKETIMEETLRITRGSLRKARSAGAPR
	AT2G42820.1	AtHVA22f	MGFIIAIAKRFDALVGPGVMLLYPLYASFRAIESPTMLDDQQWLTYWIIYSLITIFELSVWRVLAWLPFWPYLKLLFCMWLVLPMFSGAAYIYSNFVRQYVKIGMNVGGGTNYTDEQRRVLQMMSLDARKSVQDYVDRFGWDSVEKAIKAAEKETRKH
	AT1G75700.1	AtHVA22d	MIGSFLTRGLLMVFGYAYPAYECFKTVELNKPEIQQLQFWCQYWIIVAALTIFERIGDALVSWLPMYSEAKLAFFIYLWFPKTKGTTYVYDSFFRPYIAKHENEIDRNLVKVKTRAKDMAMIYLQKAINQGQTKFFEILQYITEQSTPKSKAEEKKETTIPKLDDPILKVKENEVTK
	AT5G62490.1	AtHVA22k	MSSGIGSLVKVIFKNFDVIAGPVISLVYPLYASVRAIESRSHGDDKQWLTYWALYSLIKLFELTFFRLLEWIPLYPYAKLALTSWLVLPGMNGAAYLYEHYVRSFLLSPHTVNVWYVPAKKDDDLGATAGKFTPVNDSGAPQEKIVSSVDTSAKYVGHSAFDDAYIY
	AT2G36020.1	AtHVA22e	MLGDFIIRLLVLILGYTYPAFECFKTVEKNKVDIEELRFWCQYWILLALISSFERVGDFFISWLPLYGEMKVVFFVYLWYPKTKGTRHVYETLLKPYMAQHETEIDRKIMELRARAWDFFIFYFNNFAQAGQSTLIQGFQYVLAQSVRFSAAAANQPPTERNVNMNAQSPVEMDNDPPSPRAPRPLNKSLSALRSLEKQTSRGRKWPPPTPPPTPGRDSAGTFNGDDGVNIPDTIPGSPLTDARAKLRRSNSRTQPAA
Capsicum annuum	CA00g49370	CaHVA22b	MGGNSDNNVLAVIAKNIDVLALPLVSLVYPLYASIKAIETKSRADDRQWLTYWVLYSLITLFELSFSKVIEWFPIWSYAKLAAICWLVLPYFNGAAYVYENFIRPFYRNPQVKIWYVPLKKDIFSKPDDVLTAAEKYIEEHGPQAFERLLAKVNLY
	CA03g22030	CaHVA22d	MSKFWALLSHLHALAGPVVMLLYPLYASVVAIESTSKLDDEQWLAYWILYSFLTLMEMVLQPILQWIPIWYEVKLGMVAWLVLPQFRGAAFIYDKFVREKVIKKYGSAYFQHKSQSPANGKPKNKLVDFITLRKVNF
	CA03g31540	CaHVA22f	MGGSGGGIVSLLKVILSNFDVLAGPVVSLVYPLYASIRAIETKSPVDDQQWLTYWILYSMITLFELTFAKIIEWLPFWSYAKLIATCWLVIPYFNGAAYVYEHYIRPYIVQRKAVNIWYVPRKKDVFSKPDDILTAAEKYIQEHGTQAFEEMIHKAEGERKTHTSNYVFYDDDYRY
	CA06g21170	CaHVA22j	MLLYPLYASVVAIESTSKLDDEQWLAYWILYSFLTLMEMVLQPMLQWIPIWYDLKLAMVAWLVLPQFRGAAFIYEKFVREKLISKYGARYFRDKSSPPPAAAAKVIVYFSLTDLSLCPL
	CA03g24210	CaHVA22e	MQIGLKLLLSPLNTNVVVRTACCSVGIVLPVYSTFKAIEMGDQNEQRKWLLYWAVYGSFSIVEAFTDKFLYWFPLYYHVKLAFLVWLQLPSAEGAKQLYTNHLRPFLMRHQARLDHILELFHGELAKFISAHQTEIQYAKVLLGKTLLSGRGGVVSLGLTEEESRVRAITEIVNNMVELSRRGKDVDLNALKSAACRKYGLSRAPKLVEMIAALPDSERETLLPKLRAKPVRTASGIAVVAVMSKPHRCPHIATTGNICVYCPGGPDSDFEYSTQSYTGYEPTSMRAIRARYNPYVQARSRIDQLKRLGHSVDKVEFILMGGTFMSLPADYRDYFIRNLHDALSGHTSANVEEAVAYSEHGATKCIGMTIETRPDYCLGPHLRQMLSYGCTRLEIGVQS…
	CA12g17770	CaHVA22n	MIGSFLTRGLVMVFGYAYPAYECFKTIEMNKPDIQELRFWCQYWILIALLTVCERFGDAFVSWVPMYSEAKLAFIIYLWCPKTKGTTYVYDSFFKPVVLKHENEIDRNLLELRTRAGDMAFLYWQNSASYVQTRFFDILQYIASQSTPRPTQPQKQSSRGRQRTVTPPKERSAAPATKVQTEKQASAASTESSSENEADTKEKVKPSQPPPVAXGCPCFCFLLN
	CA04g21680	CaHVA22h	EFKMIGSFITRGLVMVFGYAYPAYECFKTVEMNKPDIQQLRFWCQYWILIAMLTVCERFGDAFISWVPMYSEAKLAFVIYLWCPKTKGTTYVYDAFFRPVVLKHEPEIDKNILELRTRAGDMLFLYWQKAASYGQTRVFDILQYIASQSNPPPPTQPLRQSSRGRQSTATLNRRSSAGATQVPAEEQASLASDESSNGEETDTSADAGSSKAPPPASTAAANAQKATPSKSMVSTVASTLNTQKASPSKALAETTKSSTSVETRVMQIDSAPLSANESGNPPAETALEEAVRVTRARSRKTRAGSNP
	CA10g16980	CaHVA22m	MGFVDCRLVVGYAYPAFECFKTIEKNKLENDELKFWCQYWIIVAALRIFESFGDLFLSWLPMYGESKLALIIYLWYPKIKGTAYFYDTILKPFVAKYESDIDRSLLEFRAKAWDLAIYYWQNCTEIGQAKLLQLLAYIASQSKKVTQPNSEVSFS
	CA00g07150	CaHVA22a	MFGKDHGARTLFTLMVTQTRNLQLERKRLVLGFAYPAFECYKTIENNRVTNVELRFWCQYWIIVALLRIFESIGDVFMAWLPMYNEAKLALIIYLWYPKMKGTGYIYDTLLKPYVSKHEPNIDKGFLEFRARAFDLAIYYWQNCTELGQAKFFQLLDFVAPPSRRSSHLSSEVLVLPLICIFRGVVA
	CA10g07940	CaHVA22l	MQVGLRLLFSPLVSNIVVRTACCSVGVVLPVYSTFKAIEGRDENEQKKWLLYWAAYGSFSVVELCTDKFLHWFPLYYHMKFAFLVWLQLPTTDVS
	CA06g11470	CaHVA22i	MGLLRLTLHLMDFLAWPALALGYPLCASIRAIETGSKYHMRKLVTYWTIFSFISLFEHLFEKLIQWIPLWPHIKLITICWLAIPQFNGACYLYQILIHPYFLVKWHDSISQFNSSCYVYLRLLCLCLSVNLQTVTDWFNKPMEDPSLKNETFLAVAERHLAENGSDALEKLIANKSKDFRSNHHTEEIKPTDTSDEAGRLTLNQTECVVSGPVWEDITVMEHMAKHEAAESKQVKRVKENPIQIERKTAGVQVMEMVVSADAEEIKLPEITFSKKVQTEWTCAVCQMKTTSEQNLKSHLNGSKHKAKCEGLKACKQTPKSEGSSPVTKSNQHNQQVKHAAVARSEHSANEAAEPKQLKSVKENLIQIGKKPTAMQIKGTALPVDAEEIKLPETNSVKNV…
	CA01g31640	CaHVA22c	MRKVATYWTIFSFIHVFEYVFYKLLEWVPLWPYLRLVFMCWLVMPQLNGASYLYQNLVYPYWQFKLHHAFTQFCATCSEWFENLNKDSYFKLEENGSATLENLIASKVSQLLLLEFNLDTSSIIF
	CA04g15310	CaHVA22g	MSVTMGLINFLLISAKILLSCSFWIFCRPSVTLLCPLYASIRAVESDKESSYRKCLQYWVLFGLTTILELTLAKPLTGFLFWRYAKGLASLLLILPQFGVASYVYTKFLKPCLSPNPRIEKITEKNECMAMECIDYFDTAPQQVEQDEKDNLQNLVFYEAESSPTCICDRTIYPKKVQMEWSCALCLVSTSSEKCLKQHIRGRKHKLKEEEERKHEMMSRNEAKFASKLDGNYLRDLFESLNQLKSLKFVELRGFHLPIRRPFRFCTWKKPERGWIKLNTDGSIDRKRAGLGGLLRDDEGVPICACVSEVPCDDIFLVELLAIWRGLTLALNIGIKMIWVESDSMSAVKAINKEQSHNQKAASCLQHIWKILSKFQKYQVTHSWRETNRAADYLSKMDI…
	CA10g02350	CaHVA22k	MLFFFFXFFFFFFIFRLPFWPYIKLICCMWLVLPIFNGAAYIHENFIRKHVKVVSHVSSNYTQNQRKALQMMSLDARKSVERYIEKYGPDAFDKVVKAVRTTFLRLV
Solanum melongena L	SMEL4.1_03g026550.1.01	SmHVA22d	MGGSGGGIVSLLKVIISNFDVLAGPVVSLVYPLYASIRAIETKSPVDDQQWLTYWILYSMITLFELTFAKLIECKMGGSGGGIVSLLKVIISNFDVLAGPVVSLVYPLYASIRAIETKSPVDDQQWLTYWILYSMITLFELTFAKLIEWLPFWSYAKLIATCWLVIPYFNGAAFVYEHYIRPYIVQRKAVNIWYVPRKKDFFSKPDDILTAAEKYIQEHGAQEFEEMIHKAERERKTHASNYVFYDDDYRY
	SMEL4.1_11g019840.1.01	SmHVA22m	MGSDNNVLAVIAKNIDVLALPLVSLVYPLYASIQAIETKSRADDRQWLTYWVLYSLITLFELSFSKVIEWFPIWSYAKLAAICWLVLPYFNGASYVYEDFIRPFYRNPQVKIWYVPLKKDIFSKPDDVLTAAEKYIEEHGPQAFERLLAKADRDARSRRNNYMTFDDDYRY
	SMEL4.1_10g013820.1.01	SmHVA22j	MGSDNNVLAVIAKNIDVLALPLVSLVYPLYASIKAIETKSRADDRQWLTYWVLYSLITLFELSFSKVIEWFPIWSYAKLAAIYWLVLPSFNGASYVYENFIRSFYRNPQVKIWYVPLKKDIFSKPDDVPSAAEKYIEEHGPQAFERLLAKITYTVKSLYNDIXDDVPSAAEKYIEEHGPQAFERLLAKVNLYLVFS
	SMEL4.1_03g020410.1.01	SmHVA22b	MSKFWALLTHLHDLAGPVVMLLYPLYASIVAIESTSKLDDEQWLAYWILYSFLTLMEMLLQPILQWIPIWYEVKLIMVAWLVLPQFRGAACIYNKFVREKLIKKYGSSYFHHKSESPNGKPKNKLVDFITLKKDH
	SMEL4.1_11g000690.1.01	SmHVA22l	MGYFWSLICYLHTLAGPVTMLLYPLYASVVAIETTDKLDDEQWLAYWIFYSFLTLMEMVLQHVLEWIPIWYDVKLIFVAWLVFPQFRGAAFIYDKLVREKIIKGYRQSSSSPKKNKSPKAKSKTKFDEVKSPKAKSKTKFVDFITTKKVIINHLSFVLIFLSGFNLTQNLCRIGRA.
	SMEL4.1_12g004500.1.01	SmHVA22n	MYQLYECEFHSMQVGLRLLFSPLASNIVVRTACCSVGVVLPVYSTFKAIEGRDENEQRKWLLYWAAYGSFSVFELFTDKFLHWFPLYYHLKFAFLVWLQLPTTDGARQMYMNHLRPFLLKHQAKLDQVVGFFYGQMSKFVNMHQAEIKFMRALMMRTFISANQFASGFIHPERRHVRGAIEGRTQQFDTSDSEEEE
	SMEL4.1_03g022600.1.01	SmHVA22c	MAGMALFASNLSREMGLKLLLSPLNTNVIVRTACCSVGIVLPVYSTFKAIEMRDRNEQHKWLLYWAAYGSFSIIEAVTDKFLYWFPLYYHVKLAFLVWLQLPSAEGSKQLYTNHMRPFLMRHQARLDHILELFHGELAKFISSHQAEIQFVKVLLGKTLLSGGNFLQRPAQGRVVGTIEGPAEQVETSESEDEA
	SMEL4.1_04g003230.1.01	SmHVA22e	MGAAGTIAKSLNALIGPGVMLLYPLYSSMRAIESPSPLDDQQWLTYWVLYSFITLFELSFWKVLQWLPFWPYIKLVFCMWLVLPIFHGAAYIHENFIRKHVKVGNYVSSDYPQNQRKALQMMSLDARKAVERYIEKYGPDAFDKVVRAAEREAKKH
	SMEL4.1_05g019020.1.01	SmHVA22h	MIGSFLTRGLVMVFGYAYPAYECFKTVEMNKPDIQELRFWCQYWILLALLTVCERFGDAFVSWVPMYSEAKLAFIIYLWCPKTKGTTYVYDSFFKPVVLKHETEIDRNLLELRTRASDMAFLYWQNSASYVQTRFFDILQYVAHQSTPRPTQPQKQSNGGRQCTVTPPKRRSIAPATKVHPEKQAHPASTESSSEKEADAKEKVKPSQPPPVATPASSASYSNAQKTTPTEGLAQITKASSLSNTQVLQIDKVPSSDNQSAKPLVDRVMEDNQSANPVIDTVMEDNQSANPVVDTVMEEVVRVTRARSRRTRTASNP
	SMEL4.1_04g023930.1.01	SmHVA22g	MIGSFITRGLVMVFGYAYPAYDCFKTVEMNKPDIQQLRFWCQYWILVAMLTVCERFGDAFISWVPMYSEAKLAFVIYLWCPKTKGTTYVYDAFFRPVILRHEPEIDKNLLELRTRAGDMFFLYWQKAASYGQTRVFDILQYIASQSNPPQPQRQSSRDRQPTAELNRRSSASATQVQAEEQAPLASSESSSEDEADTREQAGSSKAPPPPSTAATNAQKTTPSKSLVSTVAASLTTQKASPSKGLAEPTKSVMSAETQEMQIDSVPSSANESGKPPAETALEEAIRVTRARSRRTRTTNNP
	SMEL4.1_10g023230.1.01	SmHVA22k	MLGNFITSSLILVLGYAYPAFECFKTIEKNKVEIDEIRFWCQYWIIVAALRIFESFGDLFLSWLPMYGEAKLALFIYLWYPKTKGTAYIYDTILKPFVAKYETDIDRGLMEFRAKAWDLAIYYWQNCTQIGQAKLLQMLEYIASQSKRGTNPNSEKKDEANHSGEVPPRTPSGLSKRNNEQTDDKRD
	SMEL4.1_12g005740.1.01	SmHVA22o	MDFLRFSLHLINFVAWPVVALVYPICASIRAIESGSKYHMRKLVIYWTIFSFISLFQHLFHKLIQWVPLWPHIKLIAICWLVMPQFNNACYLYQILICPCFLVKWHHSITQFNTSCYVCLRLLCLCLSVNLQTVTDWFNKPMEDQSLNNESFLAVVERYLEENGSDALEKLIAHKYTDYSSNHHAGEIKPTDKAGGLTPNQTDSEGSGPVWEDITVMENMAKHEAAEPKQVKSLKEIPIQIEKRTVVQIKETAFPADAKEIKLPETNTVKEVAKKWICAVCQVTTTSEHDLKCHLLGRRHKEKREELNSCKRTANTEKNPPFTSIKETAFPADAKEIKLPGTNTVKEVAKKWICAVCQVTTYSEHALKCHLLGRRHKEKREELNSCKRTANTEKNPPFT…
	SMEL4.1_04g017680.1.01	SmHVA22f	MGLINFLLISAKILLSCSFWIFCRPSVTLLCPLYASIRAIESDKESSYQKCLQYWILFGLTTVLELTLAKPLTGLSFWHYGKGLASLLLVLPQFGAASYVYMNFVKPYLSPIPRIENVTEKNECVPMDLSSDYIAAAPAYLGHDERDNVQSLVFNEAESSPKCDRTIYSKEVKVNWSCALCLVSTFSEKSLKQHIKGRKHKLKEDEERKHEMIRASKEASKLEGNYLTDLLESFNQFVELGGFNLPIRRPFRFCSWKKPKPGWIKLNTDGSIDRKRAGLGGLLRDYEGVAICACVSEVPFPCDDIFLVELLAIWRGLTLARSIGIKMIWVESDSMSAVKTINKEQSHNQKAAIYLQEIWKILKKFQEYQVTHSFRETNRAADYLSKMEISGSDIVVWPK…
	SMEL4.1_01g036990.1.01	SmHVA22a	MLGELITSSLVLVLGYAYPAFECYKTIEKNRVEIEELRFWCQYWLPMYSEAKLALIIYLWYPKTKGTRYIYDTLLKPYVSRHEPDIDRSFLEFRTRAFDLAIYYWQNCTELGQAKLFQFLDFASPSRKSSQISSEQRNGGNDHFHGPPPPPSAPSSSSSFSLFRRNKPSSDKRHPPPQSPRSYHSHRSIFHPSKSETVLVHPPEDLRYLDPDYMDSTRPKYGRSN
	SMEL4.1_06g024350.1.01	SmHVA22i	MGKFTTVMTHLHTLAGPSIMLLYPLIPIWYDLKLAMVAWLVLPQFRGAAFIYEKFVRERLIAKYGARYFRDRSPPPAKVSVKPSEN
Solanum tuberosum	PGSC0003DMT400041746	StHVA22u	MLLYPLYASVVAIETSDKLDDEQWLAYWIFYSFLTLMEMVLQHVLEWIPIWYDVKLIFVAWLVFPQFRGAAFIYDKFVREKIIKRYRESSSSSPQHNNKSPKAKSKTKFVDFITPKKGEHEAY
	PGSC0003DMT400041747	StHVA22v	MGYFWTLICHLHTIAGPVTMLLYPLYASVVAIETSDKLDDEQWLAYWIFYSFLTLMEMVLQHVLEWIPIWYDVKLIFVAWLVFPQFRGAAFIYDKFVREKIIKRYRESSSSSPQHNNKSPKAKSKTKFVDFITPKKGEHEAY
	PGSC0003DMT400059357	StHVA22o	MGSDNNVLAVIAKNIDVLALPLISLVYPLYTSIKAIETKSRADDRQWLTYWVLYSLITLFELSFSKLIEWFPIWSYAKLGAICWLVLPYFNGACYVYENFIRPFYRNPQVKIWYVPLKKDIFSKPDDVLTAAEKYIEEHGPQAFERLLAKQADRDARTRRNNYMTFDDDYRY
	PGSC0003DMT400059358	StHVA22n	MGSDNNVLAVIAKNIDVLALPLISLVYPLYTSIKAIETKSRADDRQWLTYWVLYSLITLFELSFSKLIEWFPIWSYAKLGAICWLVLPYFNGACYVYENFIRPFYRNPQVKIWYVPLKKDIFSKPDDVLTAAEKYIEEHGPQAFERLLAKADRDARTRRNNYMTFDDDYRY
	PGSC0003DMT400059359	StHVA22m	MGSDNNVLAVIAKNIDVLALPLISLVYPLYTSIKAIETKSRADDRQWLTYWVLYSLITLFELSFSKLIEWFPIWSYAKLGAICWLVLPYFNGACYVYENFIRPFYRNPQVKIWYVPLKKDIFSKPDDVLTAAEKYIEEHGPQAFERLLAKVNLYWCFLYRQISL
	PGSC0003DMT400084281	StHVA22s	MDPEVGLRLLFSPLASNIVVRTACCSVGVVLPVYSTFKAIEGRDENEQRKWLLYWAAYGSFSVVELFTDKFLHWFPLYYHMKFAFLVWLQLPTTDGARQMYMTHLRPFLLKHQARLDQVVGFLYGQMSKFVSVHQAEIKFVRALLMRTFVSANQFASGFIHPERRHVSGAIEGRRQQIDTSDSDDEE
	PGSC0003DMT400068087	StHVA22e	VFCRYASVVAIESTSKLDDEQWLAYWILYSFLTLMEMLLQPILQWIPIWYEVKLGMVAWLVLPQFRGAAFIYNKFVREKLIKKYGSSYIHQKSHSPDGKTKNKIVDYITLKKVKL
	PGSC0003DMT400001618	StHVA22g	MGGSGGGIVSLLKVIISNFDVLAGPVVSLVYPLYASIRAIETKSPVDDQQWLTYWILYSMITLFELTFAKLIEWLPFWSYAKLIATCWLVIPYFNGAAYVYEHYIRTYIVQRKAVNIWYVPRKKDVFSKPDDILTAAEKYIKEHGTQAFEEMIHKADGERKTHTSNYVFYDDDYRY
	PGSC0003DMT400069253	StHVA22p	MFDILFCDDERYASVVAIESTSKLDDEQWLAYWILYSFLTLMEMLLQPMLQWIPIWYDLKLALVAWLVLPQFRGAAFIYEKFVREKLITKYGARYFRDKSSPPKVSVKPSEDWTD
	PGSC0003DMT400075644	StHVA22w	MVFGYAYPAYECFKTVEMNKPDIQELRFWCQYWILVVLLTVCERVGDAFVSWVPMYSEAKLAFIIYLWCPKTKGTTYVYDSFFRPVVLKHETEIDRNLLELRTRAGDMACLYWQNSASYVQTRFFDILQFIASQSTPRPTQPQKQSSRGRQRTVTPPKRRSAAPATKVQTEKQAPPSSTESSSEKEADTKEKVKPSQPPPVATPASSASSVNAQKMTTAEAHAQITKASSLSKTQMMQIDQVPSSDNQSAKPLVDTVMEDSLTAKPVDTVMEEAVRVTRARSRRTRPAPNP
	PGSC0003DMT400075645	StHVA22x	MVFGYAYPAYECFKTVEMNKPDIQELRFWCQYWILVVLLTVCERVGDAFVSWVPMYSEAKLAFIIYLWCPKTKGTTYVYDSFFRPVVLKHETEIDRNLLELRTRAGDMACLYWQNSASYVQTRFFDILQFIASQSTPRPTQPQKQSSRGRQRTVTPPKRRSAAPATKVQTEKQAPPSSTESSSEKEADTKEKVKPSQPPPVATPASSASSVNAQKMTTAEAHAQITKASSLSKTQMMQIDQVPSSDNQSAKPLVDTVMEDSLTAKPVDTVMEEAVRVTRARSRRTRPAPNP
	PGSC0003DMT400009555	StHVA22j	MVFGYAYPAYECFKTVEMNKPDIQQLRFWCQYWILVAMLTICERFGDAFISWVPMYSEAKLAFVIYLWCPKTKGTTYVYDAFFKPVILRHEPEIDKNLLELRTRAGDMFFLYWQKAASYGQTRVFDILQYIASQSNPPPPTQVFIKMCFRVYMQAQSFSAFQTCSLLNDSLSCLTFEDLIHFRVCMLMNPYSCVAMQLHKVLL
	PGSC0003DMT400009556	StHVA22l	MVFGYAYPAYECFKTVEMNKPDIQQLRFWCQYWILVAMLTICERFGDAFISWVPMYSEAKLAFVIYLWCPKTKGTTYVYDAFFKPVILRHEPEIDKNLLELRTRAGDMFFLYWQKAASYGQTRVFDILQYIASQSNPPPPTQPQRQSSRGRQPTASLNRRSSASATQVQAEEQAPRASSESSSEDEADSAEEAGSSKGPPPASTAAANAQKTTPSKSLVSTVAASLNTQKASPSRALAEIMKPSTSVETQVVQIDSVPSSATESVNPPTETALDEAVRVTRARSRKTRTSNNP
	PGSC0003DMT400009554	StHVA22i	MIGSFITRVLVMVFGYAYPAYECFKTVEMNKPDIQQLRFWCQYWILVAMLTICERFGDAFISWVPMYSEAKLAFVIYLWCPKTKGTTYVYDAFFKPVILRHEPEIDKNLLELRTRAGDMFFLYWQKAASYGQTRVFDILQYIASQSNPPPPTQSLHAYESIQLCCDATPQSPSLTVRADLKPQRQSSRGRQPTASLNRRSSASATQVQAEEQAPRASSESSSEDEADSAEEAGSSKGPPPASTAAANAQKTTPSKSLVSTVAASLNTQKASPSRALAEIMKPSTSVETQVVQIDSVPSSATESVNPPTETALDEAVRVTRARSRKTRTSNNP
	PGSC0003DMT400042220	StHVA22a	MLGELITSSLVLVLGYAYPAFECYKTIEKNRVEIEELRFWCQYWIIVALLRIFESIGDVFMTWLPMYSEAKLALIIYLWYPKTKGTGYIYDTLLKPYVSRHEPDIDRGFLEFRTRAFDLAIYYWQNCTELGQAKFFQLLDFASPSRKDSQLSSEVLFSHTFSPYVFSSKQSLTEMQKKTVYNRTL
	PGSC0003DMT400042221	StHVA22b	MLGELITSSLVLVLGYAYPAFECYKTIEKNRVEIEELRFWCQYWIIVALLRIFESIGDVFMTWLPMYSEAKLALIIYLWYPKTKGTGYIYDTLLKPYVSRHEPDIDRGFLEFRTRAFDLAIYYWQNCTELGQAKFFQLLDFASPSRKDSQLSSEQRNGTDHSRRPPPPLAPPAPSSSSSSSSFGFFRRSKPSSDRRQPPPPSPRSDRRQPPQSPRSYSSHRSIF
	PGSC0003DMT400072570	StHVA22t	MLGNFITSGLILVLGYAYPAFECFKTIEKNKVEIHELRFWCQYWIIVAALRIFESFGDLFLSWLPMYGEAKLALFIYLWYPKTKGTAYIYDTILKPFVAKYETEIDRSLMEFRAKAWDLAIYYWQNCTEIGQAKFLQVLEYIASQSKRGTQQPKSEVTFS
	PGSC0003DMT400074627	StHVA22q	MDFLRFALPLIDCLAWPVVALGYPICASIRAIETGSKYHMRKLVIYWTIFSFISLFQHLFDKFIQWVPLWPHIKLITICWLVIPRFNGACYLYEVLVRPCLLVKWHDSISQLNSSCYVYLRLSCLCLSVNLQTVADWFNKPMEDQSLKNETFLSVVEGYLEENGSDALEKHIANKYKDYSLKHHAEEIKPTDTSDEAGRITPNQTQCEGGGPVWEDITVMEHMAKHEAAEPKQVKSLKENPIIIEKKTKGLQVRELVVPADAEEIKLPEVASSEKVQTEWTCALCEMTTTSEQNMKSHLNGRKHKAKYEGLKTCEQTSKSDGSLPVPTKSNQLNLEQVKHASAAQPQHSANKAVEPKQVKSVKEHPIQIEKKTTGVQIKDTAFPADAKEIKLPEINPLK…
	PGSC0003DMT400011230	StHVA22r	MFTNSFRYASIRAIQTDSKYHMRKLLTYWIIFSLFHHIFDKLIQWVPLWPYIKLITICWLVIPQFDGACYLYQKLIHPCLLVKLHDVITQFYGFCYVYQRFLYVCLSVNLQIVADWLNKPMEDPSLKNVSFLTTAERYLEENGSDALLKLIANKCKDNNLNHHAEEIKTTDTSVEAGTLIPNQTLCEGACPVWQNIKPMEHMAKYEAAQPKQVVIFNP
	PGSC0003DMT400027724	StHVA22c	MDLVSVTIACINLLAWPMLALGYPLFVTIRAIEAGCVYDKRKVATYWLIFSLIYLFENIFAKFLEWVPLWSYLRLVFMYWLVIPQLNGAFYLYQNLVHPYLQFKLPNAIIQLCAEWLKILKNHSVSINNETFLAVAESCLDENDSLIASKPECNEGGQILGDDIQEMECTAKCNAVESNQIENISTSAIQVISKPVIPAVAILPDTSSTLAVFQTRWTCEICQVTVSSELTLQSHLRGRKHRAEAMLWCTFCNLRVSGEIDMIAHLKGKRHLAKLQETLTNSGAS
	PGSC0003DMT400024144	StHVA22h	MGLISFLLISAKILLCCSFWIFCRPSVTLLCPLYASIRAIESDKESSYQKCLQYWVLFGLTTVLELTLAKPLTGFSFWHYAKGLASLLLVLPQFGVASYVYMNFVKPCLSPNPLIEYVTEKNECMPMERSCADSSLSMPHPRRILQKYTTFGESDTQLLTCFKSPSNIVMECSDYVDAAPRHVKQDKKDNLQSFVIYEAESSPKCDRTIYPKKVQKNWSCPLCLVSVSNEKCLKQHIKGRKHKLKEDEEREHEMIMTSKEAKLASKLEGNYLKDLLESLNQIKSLKFVELRGFNLPIRRPLRCCTWKKPKPGWTKLNTDGSIDRKRAGLGGLLRDDEGVAICACVSEVTCGDIFLVELLAIWRGLMLAVSIGIKVIWVESDSMSAVKAINKEQPHNQKA…
	PGSC0003DMT400039301	StHVA22f	MHSKIKPNTFQFILLGHRCSQSTQAYGSFRIVEAFTDKFLYWFPLYYHVKLAFLVWLQLPSAEGAKQLYTNHLCPFLMRHQARLDHILELFHGELVKVICSRML
	PGSC0003DMT400077512	StHVA22y	MGFLIFTLHIMEFLAWVPLWPYIKLITICWLVIPQFDGGCYLYQKLIHPCLLVKLHDAITQFYGFCYVYQRFLHVCLSVNLQIVADWLNKPMEDPSLKSESFLDTAERYLDENGSDALLKLIANKCKDNNLNHHAEEIKTTDTSVEAGTLIPNQVLQLLFRAPCTV
	PGSC0003DMT400068091	StHVA22d	MSKLWALLTHLHALAGPVVMLLYPLYASVVAIESTSKLDDEQWLAYWILYSFLTLMEMLLQPILQCDCGMSFFEFLSDEINMPSNDFRSDYLRTRYATLLLKYGLNKAETGYVSENDDPTRSKSDYTPPTKDDLVNVE
	PGSC0003DMT400009557	StHVA22k	MYSEAKLAFVIYLWCPKTKGTTYVYDAFFKPVILRHEPEIDKNLLELRTRAGDMFFLYWQKAASYGQTRVFDILQYIASQSNPPPPTQPQRQSSRGRQPTASLNRRSSASATQVQAEEQAPRASSESSSEDEADSAEEAGSSKGPPPASTAAANAQKTTPSKSLVSTVAASLNTQKASPSRALAEIMKPSTSVETQVVQIDSVPSSATESVNPPTETALDEAVRVTRARSRKTRTSNNP
Nicotiana benthamiana	NbS00025437g0012.1	NbHVA22p	MGSDNNVLAVIAKNIDVLALPVVSLVYPLYASIKAIETKSRADDRQWLTYWVLYSLITLFELTFSKAIEWFPIWSYAKLAAICWLVLPYFNGASYVYENFIRPFYRNPQVKIWYVPLKKDIFSKPDDVLTAAEKYIEEHGPQAFERLIAKADRDARSRRNNYMIFDDDYRY
	NbS00022333g0005.1	NbHVA22l	MSKFWTLLSHLHALAGPVVMLLYPLYASVVAIESTSKVDDEQWLAYWILYSFLTLMEMVLEPILQWIPIWYEVKLAFVAWLVLPQFRGAAFIYGKFVREKLIKKYGSSYFLDKSQSPNGKPKNKLVDFITLKKGEN
	NbS00015416g0013.1	NbHVA22j	MDTEVGLRLLLSPLGSNIVVRTACCSVGVVLPVYSTFKAIEGRDENEQKKWLLYWAAYGSFSIVELLTDKILYWFPLYYHMKFAFLVWLQLPTTDGARQIYMNHLRPFLLKHQARLDQVVGFFYAQMSKFVSLHQAEIQFVRALLMKTFVSANQFASDFIRPERRNVSGAVEGPRQQVDTSDSEDEE
	NbS00016926g0008.1	NbHVA22k	ASDDVALSFDINFPFWGDLLYRYASVVAIETTDKLDDEQWLAYWIFYSFLTLMEMILQPLLEWIPIWYDVKLIFVAWLVLPQFRGAAFIYDKFVRERIIKRYRESQHHNKSPKGLSKTKFVNFLTSKKGEQEAY
	NbS00031130g0003.1	NbHVA22x	MGKFFTVITHLHTLAGPVVMLLYPLYASVVAIESTSKLDDEQWLAYWILYSFLTLMEMVLQPVLQWIPIWYDVKLAVVAWLVLPHFRGAAFIYEKFVREKLINKYGASYFRDKSSPPAKFSFIAFTKNTILWSVKPSEDRGGEGLIYMWGKYNQRRIALYFSGVDQMSNGAR
	NbS00000579g0016.1	NbHVA22a	MEKEQKLRDREKTERKELLEMNSVFIMFRRIMGGSGGVGSFLKVILNNFDILAGSLIDTVIEINLGALDLSEAKFFSCAREIAGLWLCITCDVLVLSSALYGRYASIRAIESKSPVDDQQWLTYWILYSMITLFELTFAKLIEWLPFWSYAKLITTCWLVIPYFNGAAYVYEHYVRPYIIQRKAVNIWYVPRKKDVFSKPDDILTAAEKYIQEHGTQAFEEMIHKAEGERRPQTSNYVFYDDDYRY
	NbS00005610g0215.1	NbHVA22e	MGKFLTVITHLHTLAGFNFFLILILKKTPCRPVVMLLYPLYASVVEIESTSKLDDEQWLAYWILYSFLALMEMVLQPVLQWIPIWYDVKLAVVAWLVLPQFRGAAFIYDKFVREKLINKYGASYFRDKSSPPDKVERETQ
	NbS00011028g0011.1	NbHVA22f	MVKEQLDMEGKSSNLFAIEMATWPVTMLLYPLYVDIVEFLLNIILRRYASIVAIESTSKLDDEQWLAYWILYSFLTLVEMLLQPLLRWIPIWYDVKLIGVAWLVLPQFRGATFIYETYVREKLIKKYEESHQHKSPEGKAKKKSVHFITPKKVS
	NbS00030610g0013.1	NbHVA22q	MIGSFLTRGLVMVFGYAYPAYECFKTVEMNKPDIQELRFWCQYWILVAVLTVCERFGDAFVSWVPMYSEAKLAFFIYLWCPKTKGTTYVYDSFFRPVVLRHETDIDRSLLELRTKAGDLAFLYWQNAASYAQTRIFDILQYIASQSTPRPTQPQRQSSRGRQRTVTPPKHRSAAPTTRVQTEEEASPASTESSSENVADKAEVLKPSQPPVAAAAASLNAQKPTPTEALAQTTKASSSSETQVVQIDRVPSSDNQSAKPPVEIVMEEAVRITRGRSRKTRLAPNP
	NbS00039362g0005.1	NbHVA22t	MVFGYAYPAYECFKTVEMNKPDIQQLRFWCQYWILVAMLTVCERFGDAFISWLPMYSEAKLAFFIYLWCPKTKGTTYVYDAFFKPVILKHETEIDRNLLELRTRAGDMLDLYWQKVASYGQTRIYDVLQYIASQSNPPPPTQFICKRNHFHCLNFRAASLHAQKATPSKTLVSTAAASLNAQKATPSKALAETTKSLVSVDTEVMQIDSAPSSANESVVNHPPAETTLEEASRVTRARSRKARNKTLDL
	NbS00004638g0014.1	NbHVA22d	MVFGYAYPAYECFKTVEMNKPDIQQLRFWCQYWILVAMLTVCERFGDAFISWVPMYSEAKLAFFIYLWCPKTKGTTYVYDAFFKPVILKHETEIDRNLLELRTRAGDMLDLYWQKVASYGQTRIYDVLQYIASQSKTRAGDMFVLYWQKAASYGQTRIYDVLQYIALQSNPPPQTQPQRQSSRGRPTATLNRRSTAPAEEQASPASSESSSENEADAIEEAESSKAPPPSSTAAASLNAQKATPSKTLVSTAAASLNAQKATPSKAHSETTKSSASVDTQVMQINSVPSSANESVIDPPPAETTLEEASRVTRARSRKTRAQNP
	NbS00024696g0006.1	NbHVA22o	LVLGYAYPAFECFKTIEKNRVDIEELRFWCQYWIIVAVLRIIESFGDVFMAWLPMYSEAKLALIIYLWYPRTKGTGYIYDALLKPFVSKHEPEIDRGFLEFRARAFDLAIYYWHNCTELGQAKFFQLLDFIAAPSRRTSHLSSEQRNGTDHSRGPPPPSAPPAPPSSSSFSLFRRNKPPSDKRQPPPSPRRQPPQSPRSYYAHRSTFHPSKTETVQVHPEDLSFLDTDYFEPSSDHAARPKYSRS
	NbS00050344g0013.1	NbHVA22v	MGGSGGVGSFLKVILNNFDILAGPVVSLVYPLYASIRAIESKSPVDDQQWLTYWILYSMITLFELTFAKLIEWMEYLSFFALTCSIHVYVRLPFWSYAKLITTCWLVIPYFNGAAYVYEHYVRPYIVQRKAVNIWYVPRKKDVFSKPDDILTAAEKYIQEHGTQAFEEMIHKAEGERRPQTSNYVFYDDDYRY
	NbS00004370g0032.1	NbHVA22c	GNKDLFLETNSHLFLFKSLLKYCLFLFPTDQLKQELDRTQAEEIATKGKSKKFTRFSQMGFLSFTLQLIDFLAWPLIALGYPICASIRAIETGSKYHMRKLVTYWTIFSFISLFEHLFEKLIEWVPLWPYIKLITICWLVIPEFNGACCSYQHLVHPCLSLKLHNVIAQFYGSCYVCQRFAYFFSFVNLQTFTDWFNKPMEDPSLKNETFLSVAERYLEENGSDPLVKLMASKSPVELQVEGVKENQIQIEKKTVGMQVEEMIVPADVEEIKLPEITSVKQVQTEWTCAVQIKHAAAAQSDRSANEAADPKQVKSVKETLVQVGKKTTGVPIKETTLPADQGIIAIYQGRDVESVKENQIQIEKKMVGMLVEETIVPADVEEIKLPEITSVKQVQTEWT…
	NbS00022787g0012.1	NbHVA22m	MLGNFITSGLVLVVGYAYPAFECFKTVEKNKVEIEELRFWCQYWIIVAALRIFESFGDVFMLPMYGEAKLALFIYLWYPKIKGTAYIYNTLLKPYVAKYEKDIDRSLLELRAKAWDLAIYYWQNCTELGQAKFLQMLEFIASQSKRGTHSTPEQKDEKNHSGGAPPNTPSGLFKRNKQQTVDRKRPPTSPSPPPLSSSTHRSTLHSSKSESVQEDASFHNNDGVEPDTDHNLHAARAKLRRSNKGIS
	NbS00014754g0021.1	NbHVA22i	MGGAMQGDFVFDIEFKMIGSFLTRGLVMVFGYAYPAYECFKTVEMNKPNIQELRFWCQILVAVLTVCERFGDAFVSWVPMYNEAKLAFFIYLWCPKTKGTTYVYDSFFRPVVLRHETDIDRSLLELRIRAGDLAFLYWQNAASYAQTRIFDILQYIASQSTPRPTQPQKQSGRGRQRTVTPPKRRSASPTTRVQTEEPASPASTESSSENEADTIEVLKPSQPPPVAAPAAASSLNAQKATPTEALAQTTKPSARVLKPSQPPVAAAAASLNAQKPTPTEALAQTTKASSSSETQVVQIDRVPSSDNQSAKPPVEIVMEEAVRITRGRSRKTRLAPNR
	NbS00054383g0006.1	NbHVA22w	FSPQLIPFSLDKKKLKRSNFYKAREQIKKIISSMGALGTIAKRLNGLIRYSSMRAIESPSPLDDQQWLTYWVLYSFITLFELPFWPYIKLVCCMWLVLPIFNGAAYIHENFIRRHIKVGSRISSTYPENQRKALQMMSLDARKAVERYIEKYGPDAFDKVVKA
	NbS00048421g0006.1	NbHVA22u	MRKLVTYWTIFSFISLFEHVFENLIEWVPLWPYIKLITICWLVIPEFNGACCSYQHLVHPCLPLKLHNVIAQFYGSCYVYQYFAYLCSFVNLQTFIDWFNKPMEDPSLKNETFLSVVERYLEENGSDALVKLISNKWRTNQTACEGSGPVWEDIKVMELMAKHEVAEPKQVESVKENQIQIEKKTIGMQVEEMVVPAYAEEIKLPEITSVKQVQTEWTCAVCQVTTTSEQNLKSHLNGRKHTAKCEELKTCKQVAKSEGISSVTTKSNQLKQAQVKHPAAAQSEHSTNELAEPKQVKSEKENLVQAGKKTTSVPIKETTLPTDNPKEIKHRETNSLKSVQKEWTCAVCQVTTTSEHDLKCHLLGRKHREKCEELKTCKKKAKTERNTPFISSKPDKQEQ…
	NbS00011669g0001.1	NbHVA22g	MGLISFLLISTKVLLSCSFWIVCRPSVTLLCPLYASIRAIDSDKASSYQKCLQYWVLFGLTTVLELTLAKPLTGFSFWLYAKGLASLLLVMPHFSVASYVYMHFVKPCISPNPRAENVTESNNCMISDYIDAAPIRVEQKEKDNQQSMVIYEVESSPTSDWPVYPKKVQMDWSCALCLVTTSSEKCLKQHIQGRKHKLKEEEEERKHEMMASKKAKFVSKLEGNYLTDLLKSLNRLKSENFVELRGLNLPMRRPVKCCTWKKPEFGWIKLNTDGSIDRKNSGLGCLLRDDEGVPLCACISKVPCDDIFLVELLAIWRGLTLAASIGIKMIWVESDSMSAVKAINKEQPYSQKASSCLIHIWKILKKFQKYQVTHSWRETNRAADYLSKMDISGSDIVIW…
	NbS00012987g0019.1	NbHVA22h	MLLYPLKLIDYLFVIWNNRIPIWYDVKLIFVAWLVLPQFRGAAFIYDKFVRERIIKRYRESQQHHNKSPKGKSETKFVDFITSKKGEHEAY
	NbS00031104g0003.1	NbHVA22r	FSPRLPFSLDKKKLKRSNFLEAREQIKKIISSMGALGTIAKSLNGLIGYCSMRAIESPSPLDDQQWLTYWVLYSFIALFEHVKVGSRISSTYPENQRKALQMMSLDARKAVERYIEKYGADAFDKVVKANLPQPIINMESQELEILFKIMESMSSDQNWRISHPNPCKQSSSWLGIGCKKCNIDNMFHVTRLDFGTNPNPTCKNTSTFPSQIFQLPNLESIFFIQCFTYSKTSFTFPKTRILSLSLQQLSLRSNPSLFGSIPPQISLLKSLQILTLSQNNLVGQIPLEIFTLSSLVHLDLSYNKFTSKIHDQIGNFKNLVGLDLSYNNFIGSIPNTIGQLGTLQKLDLSSNSFTGKIPESIENLHSLIFLALSNNKLSGNFPKRLIKLQSLQYFLSDDN…
	NbS00024307g0009.1	NbHVA22n	MSLVTVALQCMDILAWPILALGYPLYVSIQTIETGSKVPLWPYIRSIAIFWLVIPQFNGAFYIYQNIILPCLQVKLLDVNLYTITEWFNDLKKDSFIKKENFLGVADRSFGENESEPMAKLSASKSECNGDGLVLGEMEVMECTAKGDAAESNQVGTLVENQVQIEKKASLAITVYEPTIPVSAELIEIPETPFVQKIQDKWTCALCQVTTSSVFTLQSHIRGRRHRAEAKLWCHFCNLRCSGEIDMIAHLKGRKHLAKIQETFAGAS
	NbS00003651g0007.1	NbHVA22b	MLGEFITSSLVLVLGYAYPAFECFKTIEKNRVDIEELRFWCQYWIIIAVLRIIESFGDGTGYIYDALLKPFVSKHEPEIDRGFLEFRARAFDLAIYYWHNCTELGQAKFFQLLDFIAAPSRTTSHLSSQQRNGTDHSRGPPPPSAPPAPPSSSSFSLFRRNKPPSDKRQPPPSPRRQPPQSPRSYYAHRFSGIT
