# Supplementary material for: Genome-wide identification and analysis of the evolution and expression pattern of the HVA22 gene family in three wild species of tomatoes
Source: PeerJ. 2023 Feb 13;11:e14844. doi: 10.7717/peerj.14844 (PMC9933743; doi:10.7717/peerj.14844)
Supplement: Table S6 [file peerj-11-14844-s007.xlsx]

## Sheet: 表达矩阵
	Table S6. RPKM valuse of RNA-seq data in different tissues of Solaunm pimpinellifolium
Gene ID	Gene name	Root	Stem	Leaves	young flower buds	anthesis flowers	10 days post anthesis fruit	20 days post anthesis fruit	30 days post anthesis fruit	ripened fruit
Spim03g025310.1.1	SpiHVA22c	26.65	18	7.85	17.46	11.43	14.05	13.88	20.86	17.75
Spim06g026920.1.1	SpiHVA22j	29.81	6.64	5.56	1.65	10.11	4.55	4.29	12.22	3.04
Spim03g033180.1.1	SpiHVA22d	70.02	71.26	48.4	78.52	28.05	47.6	47.2	46.98	37.87
Spim04g032680.1.1	SpiHVA22g	27.65	53.36	14.7	47.49	41.04	34.11	37.43	29.61	39.99
Spim01g007550.1.1	SpiHVA22a	36.31	3.75	0.62	1.7	2.66	7.72	6.71	33.59	0.72
Spim09g019680.1.1	SpiHVA22k	7.08	4.16	2.55	3.46	2.34	2.51	3.02	5.06	5.98
Spim10g015050.1.1	SpiHVA22m	33.1	41.39	16.35	19.37	19.71	25.72	22.77	24.5	20.92
Spim04g027770.1.1	SpiHVA22f	9.99	13.28	3.92	16.88	10.41	4.74	4.42	5.06	3.35
